# Supplementary material for: A universal molecular prognostic score for gastrointestinal tumors
Source: NPJ Genom Med. 2021 Feb 4;6:6. doi: 10.1038/s41525-021-00172-1 (PMC7862603; doi:10.1038/s41525-021-00172-1)
Supplement: Supplementary file 2 — Supplementary Data 1 [file 41525_2021_172_MOESM2_ESM.xlsx]

## Sheet: mPS_colon_data_s1
	logFC	logCPM	LR	PValue	FDR		This table is the output of the TCGABiolinks package
A1CF	-1.17612	3.6374	46.8335	7.73e-12	2.11e-11
A2ML1	8.61489	0.368563	23.8493	1.04e-06	2e-06
AADAC	-2.43276	1.05017	38.3709	5.85e-10	1.41e-09		Abbreviations
AADAT	1.66725	2.9732	91.0501	1.4e-21	7.16e-21		log FC	log Folc Change
ABCA12	6.21483	1.19495	40.2644	2.22e-10	5.5e-10		log CPM	log Counts Per Million
ABCA13	1.53045	0.701341	21.7276	3.14e-06	5.8e-06		LR	Likelihood Ratio
ABCA5	-1.28736	4.45933	105.772	8.27e-25	5.17e-24		FDR	False Discovery Rate
ABCA6	-2.66711	0.655258	142.197	8.81e-33	8.82e-32
ABCA8	-4.72683	2.858	259.438	2.27e-58	9.88e-57		Definition of DEGs: FDR < 0.01 and | logFC | > 1
ABCA9	-2.93152	0.473408	178.197	1.2e-40	1.92e-39
ABCB11	-5.32872	-0.321746	247.387	9.64e-56	3.64e-54		This package uses the edgeR package for DEG extraction.
ABCB1	-1.52586	6.01994	44.8594	2.12e-11	5.59e-11		For more information, please see the original paper (ref. 35, PMID: 26704973) or tutorials (https://bioconductor.org/packages/release/bioc/vignettes/TCGAbiolinks/inst/doc/analysis.html).
ABCC13	-3.31846	1.01941	181.102	2.79e-41	4.59e-40
ABCC1	1.20214	6.47288	147.965	4.83e-34	5.15e-33
ABCC2	2.18489	2.66155	27.0856	1.95e-07	3.93e-07
ABCD3	-1.0352	6.49213	221.053	5.33e-50	1.48e-48
ABCE1	1.13695	6.9541	268.329	2.62e-60	1.24e-58
ABCG2	-4.98431	3.82213	678.556	1.38e-149	2.05e-146
ABCG5	-2.00016	0.0604377	31.1842	2.35e-08	5.06e-08
ABHD3	-1.83685	5.76702	302.353	1.01e-67	7.21e-66
ABHD5	-1.22216	4.89974	345.597	3.85e-77	4.45e-75
ABHD6	-1.01276	4.17975	130.554	3.1e-30	2.65e-29
ABI3BP	-3.01518	3.74785	237.626	1.3e-53	4.42e-52
ABI3	-1.04143	3.37314	75.4672	3.72e-18	1.54e-17
ABLIM2	1.13458	4.27876	43.8772	3.5e-11	9.12e-11
ABO	-1.16678	3.89515	49.2231	2.28e-12	6.45e-12
ABP1	-1.84971	8.21445	202.976	4.68e-46	1.03e-44
ACAA2	-1.67064	7.54332	245.505	2.48e-55	9.12e-54
ACACB	-1.79478	4.50516	224.184	1.11e-50	3.23e-49
ACADM	-1.15756	5.78743	144.526	2.73e-33	2.79e-32
ACADS	-2.34249	6.31549	520.371	3.51e-115	1.75e-112
ACAN	3.80431	3.22693	196.892	9.95e-45	2.02e-43
ACAT1	-1.23828	6.27142	168.474	1.59e-38	2.2e-37
ACBD7	2.73192	2.06506	165.975	5.6e-38	7.42e-37
ACCN2	2.06466	3.92013	105.946	7.58e-25	4.75e-24
ACE	-1.36635	5.8822	88.4105	5.32e-21	2.63e-20
ACHE	-1.04449	3.91432	23.7716	1.08e-06	2.07e-06
ACOT11	-1.01496	5.10802	96.0733	1.11e-22	6.08e-22
ACOX1	-1.50444	7.00606	350.461	3.36e-78	4.01e-76
ACRC	1.6775	0.161709	68.5251	1.25e-16	4.7e-16
ACSF2	-1.58455	4.96681	167.921	2.11e-38	2.86e-37
ACSL4	1.01607	6.33986	67.1591	2.5e-16	9.19e-16
ACSL6	5.70375	3.46614	126.735	2.12e-29	1.72e-28
ACTG2	-3.04795	8.22235	139.825	2.91e-32	2.84e-31
ACTL8	3.88913	1.63712	42.7714	6.15e-11	1.58e-10
ACTR3B	1.52637	3.72227	197.382	7.78e-45	1.59e-43
ACTR5	1.19269	3.9565	135.631	2.4e-31	2.19e-30
ACVR1C	-1.31191	3.25347	64.8592	8.04e-16	2.85e-15
ACVR2B	1.02958	3.82838	73.679	9.19e-18	3.71e-17
ACVRL1	-1.77942	6.07636	230.624	4.36e-52	1.37e-50
ACYP1	1.25636	2.85854	83.6988	5.76e-20	2.68e-19
ADAM12	5.23245	4.95344	171.332	3.79e-39	5.46e-38
ADAM22	1.19646	0.952333	28.8548	7.8e-08	1.62e-07
ADAM28	-1.24252	2.94401	39.2464	3.74e-10	9.12e-10
ADAM32	1.62422	0.948228	20.9167	4.8e-06	8.74e-06
ADAM33	-2.39061	2.03636	133.394	7.41e-31	6.59e-30
ADAM6	-1.93472	11.2743	53.9809	2.02e-13	6.13e-13
ADAM8	1.10899	4.22807	26.6748	2.41e-07	4.83e-07
ADAMDEC1	-3.54984	6.01445	415.873	1.93e-92	4.05e-90
ADAMTS12	4.3592	3.25457	170.111	7e-39	9.89e-38
ADAMTS14	1.63848	3.10544	99.377	2.09e-23	1.21e-22
ADAMTS1	-1.65585	5.12489	104.244	1.79e-24	1.1e-23
ADAMTS2	2.36053	4.05429	67.3166	2.31e-16	8.5e-16
ADAMTS3	1.14594	-0.51297	42.4395	7.29e-11	1.86e-10
ADAMTS4	1.29543	4.31525	30.3112	3.68e-08	7.85e-08
ADAMTS6	3.14235	1.28012	241.26	2.09e-54	7.41e-53
ADAMTS7	1.27984	3.26429	55.0034	1.2e-13	3.7e-13
ADAMTS8	-1.85283	1.26114	62.6995	2.41e-15	8.31e-15
ADAMTS9	1.01581	4.14307	36.5858	1.46e-09	3.43e-09
ADAMTSL1	-1.95647	2.36791	147.864	5.08e-34	5.41e-33
ADAMTSL2	1.82289	3.40317	77.8082	1.14e-18	4.88e-18
ADAMTSL3	-3.04102	2.32619	207.361	5.17e-47	1.19e-45
ADAMTSL4	-1.45227	3.55956	86.8431	1.17e-20	5.68e-20
ADAMTSL5	1.50542	2.73273	81.2647	1.97e-19	8.9e-19
ADAT2	1.72823	4.36155	147.551	5.95e-34	6.29e-33
ADA	1.33113	3.1753	57.3841	3.58e-14	1.14e-13
ADCY1	1.05248	1.42247	18.4519	1.74e-05	3.03e-05
ADCY2	-2.22093	0.430508	140.493	2.08e-32	2.04e-31
ADCY3	1.12361	5.87558	103.123	3.15e-24	1.91e-23
ADCY5	-2.97223	1.95755	174.609	7.29e-40	1.1e-38
ADCY9	-1.4075	4.75459	257.838	5.08e-58	2.16e-56
ADH1B	-3.95965	5.16146	149.608	2.11e-34	2.29e-33
ADH1C	-4.05806	6.27136	255.03	2.08e-57	8.53e-56
ADH6	-1.33142	3.55452	32.567	1.15e-08	2.54e-08
ADHFE1	-3.0393	-0.416985	343.396	1.16e-76	1.32e-74
ADORA1	1.35988	1.23731	34.5203	4.22e-09	9.57e-09
ADORA3	-2.19847	1.80673	221.742	3.77e-50	1.06e-48
ADRA2A	-1.84251	4.19745	84.4722	3.9e-20	1.83e-19
ADRA2C	1.98904	2.19291	42.3357	7.69e-11	1.96e-10
ADRB2	-1.57183	0.0101395	77.0806	1.64e-18	6.98e-18
AEN	1.4025	5.41363	169.321	1.04e-38	1.45e-37
AFF3	-2.86778	1.32867	238.719	7.48e-54	2.57e-52
AFMID	1.00718	4.74278	104.814	1.34e-24	8.29e-24
AGAP3	1.00861	6.54104	183.062	1.04e-41	1.75e-40
AGAP5	1.01862	0.942865	48.944	2.63e-12	7.41e-12
AGAP6	1.46202	2.68125	86.9706	1.1e-20	5.34e-20
AGAP8	1.77594	0.767106	69.7366	6.78e-17	2.59e-16
AGER	1.53582	0.845941	58.5341	2e-14	6.5e-14
AGFG2	-1.01428	5.4145	126.911	1.94e-29	1.58e-28
AGPAT9	-2.49504	3.80175	301.171	1.83e-67	1.27e-65
AGRN	1.08807	7.99158	79.8949	3.95e-19	1.75e-18
AGTR1	-3.36877	0.654125	121.188	3.48e-28	2.61e-27
AGT	2.1414	4.52401	76.8193	1.87e-18	7.93e-18
AGXT2L2	-1.1773	4.53502	207.213	5.57e-47	1.28e-45
AHCYL2	-2.47284	7.2339	331.968	3.58e-74	3.51e-72
AHCY	1.5338	8.61283	153.238	3.4e-35	3.85e-34
AHNAK	-1.09789	9.76724	65.634	5.43e-16	1.95e-15
AHSA2	1.34672	4.33572	61.732	3.94e-15	1.34e-14
AIF1	-1.08886	3.68532	57.2173	3.9e-14	1.24e-13
AIFM3	-1.2693	5.1583	40.6041	1.86e-10	4.64e-10
AIM2	1.06689	1.61309	8.78645	0.00303477	0.00434342
AKAP12	-1.1714	5.67397	26.568	2.54e-07	5.09e-07
AKAP5	-1.44982	3.12791	90.8108	1.58e-21	8.07e-21
AKAP6	-1.92992	2.17763	173.476	1.29e-39	1.92e-38
AKAP7	-1.03018	3.82325	39.1247	3.98e-10	9.69e-10
AKAP9	-1.05971	6.41114	158.92	1.95e-36	2.4e-35
AKR1B10	-2.95244	5.47552	134.915	3.45e-31	3.12e-30
AKR1C1	-1.03228	3.14257	29.6567	5.16e-08	1.09e-07
AKR1C2	-1.35109	2.99208	41.6885	1.07e-10	2.71e-10
AKR1C3	-1.04408	6.59309	36.2181	1.76e-09	4.12e-09
AKR1C4	7.0357	0.356886	72.1209	2.02e-17	7.98e-17
AKR1E2	2.53422	1.0399	66.7909	3.02e-16	1.1e-15
AKR7A3	-1.0109	5.26453	49.4921	1.99e-12	5.65e-12
ALCAM	1.02148	6.2241	55.6281	8.76e-14	2.72e-13
ALDH1A2	1.53976	2.28454	8.00188	0.00467287	0.00657547
ALDH3B2	4.22977	1.1715	91.5673	1.08e-21	5.57e-21
ALDH4A1	1.80362	5.34897	99.0196	2.5e-23	1.44e-22
ALDOB	-2.67928	6.27524	81.1119	2.13e-19	9.6e-19
ALG11	1.85827	0.609222	113.566	1.62e-26	1.11e-25
ALG1L	2.14235	1.4668	91.3549	1.2e-21	6.17e-21
ALKBH2	1.49309	3.95459	173.389	1.35e-39	2e-38
ALOX15	1.01852	0.473041	7.98462	0.00471764	0.00663785
ALPI	-4.58229	3.17615	328.771	1.78e-73	1.65e-71
ALPK3	1.87802	4.17035	34.7662	3.72e-09	8.48e-09
ALPP	2.20333	0.194303	10.9779	0.000922073	0.00138223
AMBP	3.17153	0.186351	44.3118	2.8e-11	7.35e-11
AMH	4.6478	0.437691	85.6424	2.16e-20	1.03e-19
AMICA1	-1.7435	3.20593	141.233	1.43e-32	1.42e-31
AMN	-2.61597	5.44034	307.724	6.84e-69	5.15e-67
AMOTL1	-1.58196	4.76497	75.2452	4.16e-18	1.72e-17
AMPD1	-4.84722	-0.363249	260.752	1.18e-58	5.2e-57
AMPD2	1.05756	5.78327	213.119	2.87e-48	7.14e-47
AMT	-1.27125	3.55017	46.8643	7.61e-12	2.08e-11
ANGPT1	-1.08292	1.82833	55.2272	1.07e-13	3.31e-13
ANGPT2	1.91897	3.35772	164.055	1.47e-37	1.9e-36
ANGPTL1	-3.81215	2.6034	179.047	7.82e-41	1.27e-39
ANK1	1.71733	0.735743	32.0871	1.47e-08	3.22e-08
ANK2	-2.90763	3.11071	242.537	1.1e-54	3.97e-53
ANK3	-1.65237	5.07257	338.011	1.73e-75	1.87e-73
ANKRD13B	2.60443	3.97539	248.039	6.95e-56	2.64e-54
ANKRD16	1.01559	2.91238	91.395	1.18e-21	6.05e-21
ANKRD19	1.02517	1.6311	42.9584	5.59e-11	1.44e-10
ANKRD23	2.053	0.982652	178.779	8.95e-41	1.45e-39
ANKRD35	-1.70821	0.025612	122.941	1.44e-28	1.1e-27
ANKRD36	1.51248	2.82822	100.708	1.07e-23	6.28e-23
ANKRD43	-1.39573	4.08754	75.4277	3.79e-18	1.57e-17
ANKRD56	-1.20067	3.79797	126.76	2.1e-29	1.7e-28
ANKRD9	-1.01772	3.52555	87.6632	7.76e-21	3.8e-20
ANKS6	1.09913	5.34984	130.337	3.46e-30	2.93e-29
ANKZF1	1.01979	5.50062	136.492	1.56e-31	1.45e-30
ANLN	2.31206	6.1582	352.409	1.27e-78	1.53e-76
ANO10	-1.14146	5.70183	218.092	2.36e-49	6.3e-48
ANO1	1.40949	5.4465	33.9177	5.75e-09	1.29e-08
ANO5	-3.19922	1.71276	139.78	2.97e-32	2.89e-31
ANPEP	-3.42047	8.04693	165.398	7.49e-38	9.8e-37
ANTXR1	1.03112	7.02861	18.6661	1.56e-05	2.71e-05
ANXA10	7.8307	1.75165	23.2268	1.44e-06	2.73e-06
ANXA3	1.64455	6.61459	126.508	2.38e-29	1.92e-28
ANXA8	5.29289	0.201874	33.5937	6.79e-09	1.52e-08
ANXA9	2.58642	2.53014	149.41	2.33e-34	2.53e-33
AOC3	-2.18371	5.52056	114.198	1.18e-26	8.14e-26
AOX1	-1.81085	1.99742	68.5653	1.23e-16	4.6e-16
AP1S3	1.94834	4.36119	184.963	4e-42	6.93e-41
AP3M2	1.25966	4.44123	136.222	1.78e-31	1.65e-30
AP3S2	-1.01809	6.26241	272.077	4e-61	2.03e-59
APBA1	-1.22298	2.85909	74.1832	7.12e-18	2.9e-17
APBA2	1.22546	1.7384	39.9349	2.63e-10	6.48e-10
APBB1IP	-1.17448	2.73235	48.9019	2.69e-12	7.56e-12
APBB1	-1.59374	3.22735	119.879	6.73e-28	4.99e-27
APCDD1	2.59312	6.40897	51.512	7.12e-13	2.08e-12
APLF	1.60009	2.12434	91.6737	1.02e-21	5.3e-21
APLN	3.88777	3.10091	223.827	1.32e-50	3.84e-49
APOA1	-8.35632	4.03873	412.703	9.45e-92	1.93e-89
APOA4	-8.16049	2.98236	66.2747	3.92e-16	1.42e-15
APOB48R	-1.77597	6.33101	118.378	1.43e-27	1.04e-26
APOBEC3A	-2.77585	0.97674	254.314	2.98e-57	1.2e-55
APOBEC3B	-1.67825	3.93917	109.382	1.34e-25	8.72e-25
APOB	-7.4055	4.23532	223.996	1.22e-50	3.54e-49
APOC1	1.44124	4.44355	27.364	1.69e-07	3.42e-07
APOC2	2.07861	2.2788	55.8665	7.76e-14	2.42e-13
APOC3	-8.8845	1.28792	77.1599	1.58e-18	6.72e-18
APOLD1	1.38939	5.76809	25.6343	4.13e-07	8.14e-07
APPL2	-1.73405	6.24858	628.842	8.93e-139	8.87e-136
AQP11	-1.22095	1.85855	77.3739	1.41e-18	6.04e-18
AQP3	1.02039	5.14708	10.3785	0.00127494	0.00188633
AQP5	7.51975	3.28845	58.7957	1.75e-14	5.71e-14
AQP7	-2.35562	1.19739	145.669	1.53e-33	1.59e-32
AQP8	-6.90322	7.09065	323.939	2.01e-72	1.75e-70
AQP9	2.51641	2.54586	44.0332	3.23e-11	8.44e-11
AREG	2.05947	6.20512	54.3424	1.68e-13	5.13e-13
ARFGAP1	1.01318	6.95385	114.137	1.22e-26	8.39e-26
ARHGAP10	-1.0157	3.37462	34.0203	5.45e-09	1.23e-08
ARHGAP11A	1.09441	5.52881	80.365	3.11e-19	1.39e-18
ARHGAP11B	1.85643	1.60701	129.048	6.62e-30	5.53e-29
ARHGAP15	-1.35913	1.32706	97.5808	5.17e-23	2.92e-22
ARHGAP20	-2.37264	0.436019	218.376	2.04e-49	5.48e-48
ARHGAP33	1.31708	3.17482	69.3521	8.24e-17	3.13e-16
ARHGAP39	1.0046	4.64998	78.4038	8.4e-19	3.64e-18
ARHGAP42	-1.08651	3.60528	123.496	1.09e-28	8.42e-28
ARHGEF19	1.44889	4.36373	99.2603	2.21e-23	1.28e-22
ARHGEF37	-1.52019	3.95155	179.473	6.32e-41	1.03e-39
ARHGEF38	2.04908	1.24661	166.496	4.31e-38	5.78e-37
ARHGEF6	-1.08848	3.68571	59.5439	1.2e-14	3.94e-14
ARID3A	2.21316	3.96113	104.143	1.88e-24	1.15e-23
ARL14	-2.15051	4.09302	191.553	1.46e-43	2.74e-42
ARL17A	1.00136	1.9489	61.2141	5.12e-15	1.73e-14
ARL4D	-1.94161	1.9264	168.783	1.36e-38	1.89e-37
ARMC10	1.14198	5.8355	176.469	2.86e-40	4.45e-39
ARMC2	2.16834	1.57319	113.902	1.37e-26	9.41e-26
ARMCX1	-1.58823	2.46641	139.084	4.22e-32	4.07e-31
ARNTL2	3.0667	3.2757	278.852	1.34e-62	7.24e-61
ARPM1	1.19118	1.35704	84.298	4.26e-20	2e-19
ARRB1	-1.06628	4.91316	147.748	5.38e-34	5.71e-33
ARRDC4	-1.46447	5.42599	180.452	3.86e-41	6.33e-40
ARSA	-1.0701	5.64328	132.641	1.08e-30	9.53e-30
ARSG	1.09387	1.24316	34.1122	5.2e-09	1.17e-08
ARSI	1.32757	1.3852	29.8932	4.57e-08	9.67e-08
ARSJ	1.19577	3.42468	28.7269	8.33e-08	1.73e-07
ART3	1.94165	1.05612	19.4856	1.01e-05	1.79e-05
ARTN	1.06218	0.854537	32.0321	1.52e-08	3.31e-08
ASAM	-1.88421	2.83228	99.0391	2.48e-23	1.42e-22
ASAP3	-1.98724	3.96305	284.542	7.69e-64	4.44e-62
ASB2	-3.07222	2.84345	289.327	6.97e-65	4.31e-63
ASB9	2.78569	3.06173	131.873	1.59e-30	1.39e-29
ASCL2	3.42401	6.42741	147.011	7.8e-34	8.21e-33
ASF1B	1.0321	5.33614	86.9873	1.09e-20	5.3e-20
ASGR1	3.26058	1.77208	106.967	4.53e-25	2.87e-24
ASNS	1.45562	6.09929	105.628	8.9e-25	5.55e-24
ASPG	-4.54049	1.15903	200.679	1.48e-45	3.16e-44
ASPHD1	3.01209	3.07538	171.514	3.46e-39	4.99e-38
ASPM	1.54644	5.20714	162.718	2.88e-37	3.69e-36
ASXL3	-1.8411	0.0136289	45.7115	1.37e-11	3.67e-11
ATAD2	1.77385	6.05072	206.962	6.32e-47	1.44e-45
ATAD3B	1.28469	4.82492	96.7038	8.05e-23	4.47e-22
ATAD3C	2.67325	1.46913	84.3566	4.13e-20	1.94e-19
ATAD5	1.76764	3.25572	176.3	3.11e-40	4.83e-39
ATF7IP2	1.08934	3.01095	34.4876	4.29e-09	9.73e-09
ATG4D	-1.05443	5.04692	234.633	5.82e-53	1.89e-51
ATG9B	4.8296	2.12419	226.009	4.42e-51	1.32e-49
ATHL1	2.9199	6.02352	121.246	3.38e-28	2.54e-27
ATIC	1.16832	7.15063	199.665	2.47e-45	5.21e-44
ATL1	-1.21245	3.07089	141.921	1.01e-32	1.01e-31
ATOH1	-1.39346	3.56542	19.482	1.02e-05	1.8e-05
ATP11A	2.15891	6.51663	221.59	4.07e-50	1.14e-48
ATP13A4	-2.55195	0.265342	85.7136	2.08e-20	9.92e-20
ATP1A2	-4.43116	2.85322	207.714	4.33e-47	9.96e-46
ATP1B2	-1.91892	0.0902135	147.605	5.79e-34	6.13e-33
ATP2A1	2.47694	-0.425057	66.7976	3.01e-16	1.1e-15
ATP2A3	-1.67965	7.46657	110.378	8.1e-26	5.34e-25
ATP2B4	-1.62125	6.55001	115.144	7.32e-27	5.13e-26
ATP6AP1L	1.44937	0.55519	53.104	3.16e-13	9.46e-13
ATP6V0D1	-1.03995	6.68849	334.617	9.49e-75	9.82e-73
ATP6V0D2	-2.13813	0.907104	130.55	3.11e-30	2.65e-29
ATP6V1C2	2.7645	3.53185	157.643	3.7e-36	4.48e-35
ATP6V1E2	2.02042	1.60658	181.774	1.99e-41	3.31e-40
ATP8A1	-1.19346	5.71205	73.0604	1.26e-17	5.02e-17
ATP8B1	-1.41402	8.04861	209.48	1.78e-47	4.2e-46
ATP8B3	1.42112	-0.533155	39.3379	3.56e-10	8.73e-10
ATP8B4	-1.01135	1.36217	84.5584	3.73e-20	1.76e-19
ATPBD4	1.1486	3.11903	89.0869	3.78e-21	1.89e-20
ATRIP	1.08385	3.35188	162.705	2.9e-37	3.71e-36
ATRNL1	-3.01583	-0.0556539	117.842	1.88e-27	1.35e-26
ATXN7L2	1.47835	2.34935	178.535	1.01e-40	1.63e-39
AURKAPS1	2.14281	0.0485092	136.517	1.54e-31	1.43e-30
AURKA	1.60321	5.91799	157.542	3.9e-36	4.71e-35
AURKB	1.24755	4.70961	88.9437	4.06e-21	2.02e-20
AVIL	-1.20879	2.03433	42.6554	6.53e-11	1.68e-10
AXIN2	2.52238	7.53846	102.688	3.92e-24	2.36e-23
AXL	-1.04088	4.94646	44.633	2.38e-11	6.26e-11
AZGP1	3.15094	6.11585	138.105	6.91e-32	6.58e-31
B3GALT1	-3.34498	0.0321165	108.07	2.59e-25	1.66e-24
B3GALT4	-1.65205	3.89989	320.803	9.68e-72	8.2e-70
B3GALT5	-2.30644	3.72745	89.5956	2.92e-21	1.47e-20
B3GNT4	2.45159	-0.158548	61.6978	4e-15	1.36e-14
B3GNT6	-1.85444	4.58874	22.4816	2.12e-06	3.97e-06
B3GNT7	-3.4935	5.99677	268.258	2.72e-60	1.28e-58
B3GNT8	-1.69216	4.95324	194.222	3.81e-44	7.41e-43
B3GNTL1	2.19656	2.39434	222.859	2.15e-50	6.18e-49
B4GALNT2	-3.917	3.5489	84.2354	4.39e-20	2.06e-19
B4GALNT4	3.16863	3.18791	50.9871	9.3e-13	2.7e-12
B9D1	1.49603	2.97498	87.8265	7.15e-21	3.51e-20
BAALC	-2.34311	-0.352192	175.191	5.44e-40	8.3e-39
BAAT	6.55095	0.964356	69.2697	8.59e-17	3.26e-16
BACE2	1.12869	7.11204	63.5632	1.55e-15	5.41e-15
BAMBI	1.83132	4.4106	46.8642	7.61e-12	2.08e-11
BANK1	-1.18022	1.99031	33.8072	6.09e-09	1.37e-08
BARD1	1.03862	2.61478	78.6976	7.24e-19	3.15e-18
BARX2	-1.75368	3.0776	52.9609	3.4e-13	1.01e-12
BATF	1.41179	2.22069	41.0232	1.5e-10	3.77e-10
BBS5	1.17355	2.5436	57.6387	3.15e-14	1.01e-13
BCAN	1.39643	1.18454	62.19	3.12e-15	1.07e-14
BCAR3	-1.38469	4.43966	216.963	4.16e-49	1.1e-47
BCAS1	-2.28279	6.22304	152.885	4.06e-35	4.58e-34
BCHE	-3.80242	1.69626	220.946	5.62e-50	1.56e-48
BCL2L12	1.09073	4.51187	142.254	8.56e-33	8.57e-32
BCL2L15	-1.23687	6.04536	75.0596	4.57e-18	1.88e-17
BCL2L1	1.07415	7.45196	100.246	1.35e-23	7.88e-23
BCL2	-1.50783	3.81409	117.232	2.55e-27	1.83e-26
BDKRB1	-1.3695	1.30378	88.836	4.29e-21	2.13e-20
BDKRB2	-1.22779	4.69776	109.385	1.34e-25	8.71e-25
BDNF	2.06992	-0.156838	81.3347	1.91e-19	8.6e-19
BEAN	3.7259	-0.0981635	86.7788	1.21e-20	5.86e-20
BEST2	-4.12896	2.62368	118.643	1.25e-27	9.16e-27
BEST3	6.54921	-0.44908	53.7248	2.31e-13	6.95e-13
BEST4	-6.39729	3.37203	1106.86	1.06e-242	7.93e-239
BEX4	-1.71487	3.42803	122.433	1.86e-28	1.41e-27
BFSP1	3.1159	1.66748	196.844	1.02e-44	2.07e-43
BGN	2.73766	8.14535	98.8191	2.77e-23	1.59e-22
BHLHE40	1.59325	7.79052	124.495	6.57e-29	5.16e-28
BHMT2	-1.78341	-0.00966632	66.8161	2.98e-16	1.09e-15
BICD1	2.15693	2.62888	214.071	1.78e-48	4.5e-47
BIN2	-1.12779	3.2962	110.608	7.21e-26	4.77e-25
BIRC5	1.61471	4.96841	125.849	3.32e-29	2.66e-28
BIRC7	3.52529	-0.479337	63.0027	2.06e-15	7.15e-15
BLK	-2.30892	0.0698644	46.2048	1.07e-11	2.87e-11
BLM	1.41318	3.89228	121.185	3.48e-28	2.61e-27
BMF	-1.08434	4.37897	82	1.36e-19	6.19e-19
BMP2	-1.8625	4.7019	154.375	1.92e-35	2.21e-34
BMP3	-5.13789	3.65827	329.797	1.06e-73	1.02e-71
BMP4	1.9918	6.19779	89.7245	2.74e-21	1.38e-20
BMP5	-2.48839	0.99483	77.6614	1.22e-18	5.25e-18
BMP6	-1.48922	1.6229	118.504	1.35e-27	9.81e-27
BMP7	3.70489	5.11719	93.1566	4.83e-22	2.56e-21
BMS1P4	1.28952	0.644893	59.7302	1.09e-14	3.6e-14
BMX	-2.84171	0.937574	167.104	3.17e-38	4.3e-37
BNC2	-1.35324	2.93007	49.2081	2.3e-12	6.5e-12
BOC	-1.11969	3.60497	31.9668	1.57e-08	3.42e-08
BOP1	1.7992	5.31485	117.383	2.37e-27	1.7e-26
BRCA1	1.42371	5.06493	142.097	9.26e-33	9.25e-32
BRCA2	2.26498	3.90607	236.752	2.01e-53	6.74e-52
BRIP1	1.53033	3.08956	130.255	3.6e-30	3.05e-29
BRIX1	1.35421	5.84532	241.682	1.69e-54	6.04e-53
BRP44L	-1.21669	5.29228	185.911	2.48e-42	4.37e-41
BRSK2	4.0129	2.35953	83.2337	7.29e-20	3.37e-19
BST1	-1.10392	2.31528	43.4064	4.45e-11	1.15e-10
BST2	1.05699	6.1583	17.3868	3.05e-05	5.19e-05
BTBD11	1.97103	1.38919	47.3042	6.08e-12	1.67e-11
BTBD16	6.47589	-0.338259	176.579	2.71e-40	4.22e-39
BTBD19	1.70011	-0.429462	77.5142	1.32e-18	5.64e-18
BTBD3	-1.15837	5.70433	182.925	1.11e-41	1.87e-40
BTD	-1.02704	4.14124	173.418	1.33e-39	1.97e-38
BTK	-1.52274	2.35911	79.8744	3.99e-19	1.77e-18
BTLA	-1.50143	-0.138512	58.7727	1.77e-14	5.77e-14
BTN1A1	3.12963	-0.376511	46.7677	7.99e-12	2.18e-11
BTN2A3	1.65943	0.812826	147.828	5.17e-34	5.5e-33
BTNL3	-2.83206	4.5764	183.716	7.48e-42	1.27e-40
BTNL8	-3.17738	4.5323	195.089	2.46e-44	4.87e-43
BTNL9	1.64056	2.76513	45.8515	1.28e-11	3.42e-11
BUB1B	1.47219	5.16219	150.567	1.3e-34	1.44e-33
BUB1	1.55989	5.46604	191.964	1.18e-43	2.24e-42
BVES	-2.58058	1.92731	228.099	1.55e-51	4.72e-50
BYSL	1.58718	4.77041	311.107	1.25e-69	9.68e-68
BZRAP1	1.32937	4.3522	19.5061	1e-05	1.78e-05
C10orf110	1.36855	-0.394107	51.7044	6.45e-13	1.89e-12
C10orf128	-1.25335	-0.503373	41.7151	1.06e-10	2.67e-10
C10orf2	1.69581	4.93275	280.849	4.9e-63	2.76e-61
C10orf35	2.08452	2.9195	174.669	7.07e-40	1.07e-38
C10orf54	-1.66574	5.51749	249.92	2.7e-56	1.04e-54
C10orf81	2.15731	5.48882	78.2978	8.86e-19	3.83e-18
C10orf82	1.75073	0.415882	12.4384	0.000420592	0.000649637
C10orf95	1.43573	1.19603	61.1629	5.25e-15	1.78e-14
C10orf99	-1.87469	6.61177	54.0295	1.98e-13	5.98e-13
C11orf41	3.47985	2.49795	68.1735	1.5e-16	5.58e-16
C11orf45	1.36249	0.701987	48.1131	4.02e-12	1.12e-11
C11orf70	2.49157	-0.1642	49.5478	1.94e-12	5.5e-12
C11orf82	2.40341	3.52635	252.347	7.99e-57	3.17e-55
C11orf84	1.45259	4.81299	195.687	1.82e-44	3.64e-43
C11orf86	-3.83588	2.74848	153.191	3.48e-35	3.93e-34
C12orf11	1.30608	5.32658	212.186	4.58e-48	1.13e-46
C12orf24	1.68437	2.32279	96.108	1.09e-22	5.98e-22
C12orf34	1.51221	3.543	55.6045	8.86e-14	2.75e-13
C12orf45	1.27159	3.822	123.376	1.15e-28	8.92e-28
C12orf48	1.48206	4.36102	135.815	2.19e-31	2.01e-30
C12orf53	-2.16304	-0.440377	155.506	1.09e-35	1.27e-34
C12orf60	1.50696	0.0943824	78.571	7.72e-19	3.36e-18
C12orf66	1.28232	2.72164	145.837	1.41e-33	1.47e-32
C12orf73	1.33024	2.87524	113.454	1.72e-26	1.17e-25
C13orf15	1.08006	3.43823	38.3462	5.92e-10	1.43e-09
C13orf18	1.64664	6.62904	37.7945	7.86e-10	1.88e-09
C13orf23	1.38574	7.06351	98.382	3.45e-23	1.97e-22
C13orf27	1.68495	3.41911	127.224	1.66e-29	1.35e-28
C13orf34	1.00628	4.59808	72.7039	1.51e-17	5.99e-17
C13orf37	1.52511	5.53715	193.28	6.12e-44	1.17e-42
C14orf132	-1.81245	3.11933	111.463	4.68e-26	3.13e-25
C14orf139	-1.50736	1.50582	158.722	2.15e-36	2.64e-35
C14orf143	1.27573	2.17754	114.07	1.26e-26	8.67e-26
C14orf149	1.18145	1.40986	107.458	3.53e-25	2.25e-24
C14orf176	-2.63987	3.18041	268.381	2.56e-60	1.21e-58
C14orf33	1.28239	1.33628	77.4456	1.36e-18	5.84e-18
C14orf37	1.13253	1.39962	37.4459	9.4e-10	2.24e-09
C14orf43	-1.04572	5.27968	175.893	3.82e-40	5.9e-39
C14orf50	-1.08862	2.10284	38.0906	6.75e-10	1.62e-09
C14orf79	1.83739	3.04369	201.841	8.28e-46	1.78e-44
C15orf23	1.21635	4.51747	112.882	2.29e-26	1.55e-25
C15orf42	1.93988	3.86956	157.44	4.1e-36	4.94e-35
C15orf48	-2.2448	7.48471	194.663	3.05e-44	5.98e-43
C15orf62	1.41817	1.49064	89.1513	3.66e-21	1.83e-20
C16orf45	-1.22809	3.03038	73.4942	1.01e-17	4.07e-17
C16orf46	2.06063	1.02828	202.942	4.76e-46	1.04e-44
C16orf54	-1.23225	1.49454	30.3161	3.67e-08	7.83e-08
C16orf55	1.45534	3.24551	176.685	2.57e-40	4.01e-39
C16orf59	1.94401	3.15574	176.731	2.51e-40	3.92e-39
C16orf5	-1.25052	3.93332	60.7241	6.57e-15	2.21e-14
C16orf62	-1.33293	4.99342	92.3109	7.41e-22	3.87e-21
C16orf79	1.65459	0.590045	73.908	8.18e-18	3.32e-17
C16orf89	-3.43914	0.716006	159.854	1.22e-36	1.51e-35
C16orf93	1.72956	1.17954	105.024	1.21e-24	7.48e-24
C17orf53	2.09745	2.60298	211.86	5.4e-48	1.32e-46
C17orf57	1.43738	0.787246	49.8281	1.68e-12	4.79e-12
C17orf69	1.28113	1.35564	85.6061	2.2e-20	1.05e-19
C17orf73	-1.54099	3.40759	71.5906	2.65e-17	1.04e-16
C17orf76	-1.24068	4.5283	128.289	9.71e-30	8.03e-29
C17orf77	5.34377	1.36962	49.5836	1.9e-12	5.4e-12
C17orf86	1.54935	2.82602	122.958	1.42e-28	1.1e-27
C17orf91	-1.77376	2.95046	249.355	3.59e-56	1.38e-54
C17orf96	4.14569	3.99226	392.837	2e-87	3.54e-85
C18orf45	1.17759	3.1514	126.256	2.7e-29	2.18e-28
C19orf23	1.27489	0.188702	50.1553	1.42e-12	4.08e-12
C19orf26	3.50952	-0.238445	117.828	1.89e-27	1.36e-26
C19orf28	1.37778	6.18867	310.817	1.45e-69	1.11e-67
C19orf36	1.52623	0.0477529	54.3831	1.65e-13	5.03e-13
C19orf40	1.43837	1.19766	127.667	1.33e-29	1.09e-28
C19orf45	3.34008	1.28836	158.457	2.46e-36	3.01e-35
C19orf46	1.82047	2.88577	25.6999	3.99e-07	7.88e-07
C19orf48	1.76902	6.64304	207.873	4e-47	9.22e-46
C19orf51	3.20739	0.906874	89.9421	2.45e-21	1.24e-20
C19orf59	3.58853	-0.124265	63.1383	1.93e-15	6.69e-15
C19orf76	1.28294	0.806994	41.9062	9.58e-11	2.43e-10
C1QA	-1.33439	6.32935	54.7777	1.35e-13	4.14e-13
C1QB	-1.29274	6.54637	46.6032	8.69e-12	2.36e-11
C1QC	-1.3352	6.49085	54.2573	1.76e-13	5.35e-13
C1QL1	-1.2985	-0.418767	42.0489	8.9e-11	2.26e-10
C1QTNF2	-1.31177	0.40383	133.095	8.62e-31	7.62e-30
C1QTNF6	1.01336	4.15635	46.9876	7.14e-12	1.96e-11
C1QTNF7	-2.49878	1.18932	168.672	1.44e-38	1.99e-37
C1orf109	1.0982	4.25156	168.443	1.62e-38	2.23e-37
C1orf112	1.53535	3.64167	186.161	2.19e-42	3.87e-41
C1orf115	-2.20003	5.47467	318.588	2.94e-71	2.46e-69
C1orf133	-1.10792	0.0603798	40.1853	2.31e-10	5.72e-10
C1orf135	2.96926	2.56612	286.478	2.91e-64	1.73e-62
C1orf170	4.26135	0.840031	278.9	1.3e-62	7.09e-61
C1orf201	-1.07164	3.56434	139.803	2.94e-32	2.87e-31
C1orf204	1.39094	0.381108	50.4039	1.25e-12	3.6e-12
C1orf210	-1.50772	4.80675	234.675	5.7e-53	1.86e-51
C1orf230	4.4098	-0.533999	43.7911	3.65e-11	9.52e-11
C1orf59	1.23666	4.30978	51.175	8.45e-13	2.46e-12
C1orf95	-2.76284	1.00483	68.4929	1.27e-16	4.77e-16
C1orf96	1.2178	3.84556	160.074	1.09e-36	1.35e-35
C20orf12	1.28091	1.31494	59.4393	1.26e-14	4.15e-14
C20orf134	1.5214	2.84669	89.7813	2.66e-21	1.34e-20
C20orf151	1.1837	4.04285	48.1986	3.85e-12	1.07e-11
C20orf165	2.2283	-0.349832	70.0829	5.69e-17	2.18e-16
C20orf194	-1.7285	2.92278	117.761	1.96e-27	1.41e-26
C20orf196	1.28886	2.8337	60.7842	6.37e-15	2.14e-14
C20orf199	1.80952	7.01572	127.379	1.54e-29	1.25e-28
C20orf20	1.75897	5.24125	267.474	4.03e-60	1.89e-58
C20orf46	3.35286	2.37255	119.64	7.59e-28	5.61e-27
C20orf94	1.12735	0.346109	53.283	2.89e-13	8.65e-13
C21orf29	4.31999	0.353731	68.9275	1.02e-16	3.85e-16
C21orf58	1.13016	2.38067	54.3192	1.7e-13	5.19e-13
C22orf29	1.09245	4.96071	123.73	9.65e-29	7.51e-28
C2CD4A	4.80258	4.52349	190.037	3.12e-43	5.76e-42
C2CD4B	2.31467	2.49392	55.6069	8.85e-14	2.74e-13
C2CD4C	1.35327	0.246432	23.7468	1.1e-06	2.1e-06
C2CD4D	1.31392	0.142643	51.869	5.93e-13	1.74e-12
C2orf15	1.92971	2.52173	206.524	7.88e-47	1.78e-45
C2orf16	1.33024	0.259099	44.3588	2.73e-11	7.18e-11
C2orf27A	3.03994	-0.0694104	183.571	8.05e-42	1.36e-40
C2orf34	1.15788	3.36948	97.1622	6.39e-23	3.57e-22
C2orf40	-4.33035	0.0777343	175.178	5.47e-40	8.35e-39
C2orf63	1.33336	1.70722	67.6402	1.96e-16	7.24e-16
C2orf70	5.19028	1.28849	231.354	3.02e-52	9.51e-51
C2orf72	-1.06149	4.76601	46.6908	8.31e-12	2.26e-11
C2orf74	-1.10327	0.740471	47.6192	5.18e-12	1.43e-11
C2orf7	-1.08766	4.14446	139.733	3.05e-32	2.96e-31
C2orf81	1.10983	1.83625	83.0212	8.12e-20	3.74e-19
C2orf88	-3.69565	4.66542	600.087	1.6e-132	1.4e-129
C2	1.57699	6.83692	75.4207	3.8e-18	1.58e-17
C3orf14	1.11332	1.7235	14.7295	0.00012409	0.00020061
C3orf26	1.67622	4.83246	230.075	5.74e-52	1.79e-50
C3orf31	1.25708	3.52605	156.174	7.76e-36	9.18e-35
C3orf34	1.22245	0.981958	109.789	1.09e-25	7.14e-25
C3orf57	1.40085	0.715869	8.99099	0.00271315	0.00389809
C3orf67	2.86639	1.86984	73.4393	1.04e-17	4.17e-17
C3orf70	-1.33861	3.68275	75.8944	2.99e-18	1.25e-17
C4BPB	1.2358	3.12568	22.3981	2.22e-06	4.14e-06
C4orf19	-1.55799	5.08054	190.706	2.23e-43	4.14e-42
C4orf21	1.73587	2.69865	151.85	6.83e-35	7.62e-34
C4orf34	-1.71562	5.12228	270.828	7.49e-61	3.72e-59
C4orf7	-1.94103	1.94144	17.1113	3.53e-05	5.97e-05
C5orf20	-1.66703	-0.415661	70.335	5e-17	1.93e-16
C5orf30	-1.36067	5.22381	230.369	4.95e-52	1.55e-50
C5orf34	2.45772	2.16917	278.905	1.3e-62	7.09e-61
C5orf38	3.73629	-0.0359099	26.2084	3.06e-07	6.11e-07
C5orf4	-1.60293	4.35015	84.2517	4.36e-20	2.05e-19
C5orf54	1.02147	2.35532	71.9418	2.22e-17	8.72e-17
C5	1.38119	2.18814	47.3863	5.83e-12	1.6e-11
C6orf105	-3.06552	4.7938	159.85	1.22e-36	1.51e-35
C6orf124	1.26189	0.37176	41.1769	1.39e-10	3.49e-10
C6orf134	1.27531	3.61633	124.969	5.17e-29	4.1e-28
C6orf138	1.91258	-0.416524	22.9143	1.69e-06	3.19e-06
C6orf141	1.81499	1.62929	55.4136	9.77e-14	3.02e-13
C6orf150	1.60785	2.46908	73.805	8.62e-18	3.49e-17
C6orf154	2.15376	0.157647	55.6713	8.57e-14	2.66e-13
C6orf15	8.25437	1.37842	73.8926	8.25e-18	3.34e-17
C6orf167	1.41535	4.08871	202.842	5.01e-46	1.09e-44
C6orf168	-1.46	1.26425	39.4684	3.33e-10	8.18e-10
C6orf223	5.3492	4.88421	327.019	4.29e-73	3.94e-71
C6orf48	1.15259	6.45449	78.0178	1.02e-18	4.4e-18
C6orf97	1.07869	3.08234	18.6694	1.55e-05	2.71e-05
C7orf10	-2.22499	1.35597	206.66	7.36e-47	1.67e-45
C7orf13	1.11437	2.87954	35.233	2.93e-09	6.72e-09
C7orf31	-1.65845	2.87185	200.675	1.49e-45	3.17e-44
C7orf36	1.17679	4.66399	63.2216	1.85e-15	6.42e-15
C7orf40	2.0051	4.80402	195.375	2.13e-44	4.24e-43
C7orf53	1.01686	0.427463	23.0403	1.59e-06	3e-06
C7orf58	-2.23372	3.73512	181.313	2.5e-41	4.14e-40
C7orf63	1.15818	1.71232	62.22	3.07e-15	1.05e-14
C7orf68	2.59656	4.87692	234.37	6.64e-53	2.16e-51
C7	-3.09099	4.77358	125.86	3.3e-29	2.65e-28
C8G	-1.55315	0.981679	26.0734	3.29e-07	6.53e-07
C8ORFK29	3.75684	-0.101683	84.4182	4e-20	1.88e-19
C8orf30A	1.17817	5.82359	119.603	7.73e-28	5.71e-27
C8orf37	1.41694	1.08859	100.385	1.25e-23	7.36e-23
C8orf44	1.20451	0.954121	69.4152	7.98e-17	3.03e-16
C8orf45	2.03189	1.38746	76.6974	1.99e-18	8.42e-18
C8orf51	3.04553	0.53047	145.221	1.92e-33	1.98e-32
C8orf73	2.11824	4.88156	99.7273	1.75e-23	1.02e-22
C8orf77	2.06367	-0.206712	71.3411	3.01e-17	1.18e-16
C8orf80	-2.52132	0.254352	103.038	3.29e-24	1.99e-23
C8orf84	2.1449	3.89652	34.8043	3.65e-09	8.32e-09
C9orf100	1.40331	4.14171	123.834	9.16e-29	7.14e-28
C9orf110	1.38952	0.844375	52.2894	4.79e-13	1.41e-12
C9orf116	2.57059	1.05944	146.581	9.69e-34	1.01e-32
C9orf122	1.7264	1.44101	70.1654	5.45e-17	2.1e-16
C9orf140	1.97569	6.69489	211.896	5.3e-48	1.29e-46
C9orf163	2.26316	-0.246097	111.858	3.84e-26	2.57e-25
C9orf169	4.63546	-0.211078	131.448	1.98e-30	1.71e-29
C9orf30	1.18012	3.62969	186.448	1.9e-42	3.37e-41
C9orf68	2.07164	2.05894	91.8113	9.53e-22	4.94e-21
C9orf7	-1.17141	5.82141	213.034	2.99e-48	7.44e-47
CA12	-2.05777	7.61079	137.131	1.13e-31	1.06e-30
CA1	-6.9388	7.25912	223.058	1.95e-50	5.6e-49
CA2	-4.80294	7.85593	552.712	3.24e-122	2.01e-119
CA4	-5.65066	5.70151	227.848	1.76e-51	5.34e-50
CA7	-5.78889	3.95688	392.689	2.15e-87	3.77e-85
CA8	1.13397	3.19612	9.16595	0.00246559	0.00355717
CA9	7.08621	5.98517	152.021	6.27e-35	7.01e-34
CABP4	1.94239	-0.385917	34.4043	4.48e-09	1.01e-08
CABYR	2.15853	-0.01475	127.66	1.33e-29	1.09e-28
CACNA1D	1.63297	4.11438	71.288	3.09e-17	1.21e-16
CACNA1E	2.8884	0.156665	39.5757	3.16e-10	7.76e-10
CACNA1H	-1.79352	4.9167	95.2235	1.7e-22	9.24e-22
CACNA2D1	-2.19301	0.483504	68.174	1.5e-16	5.58e-16
CACNB1	-1.22946	2.73602	123.551	1.06e-28	8.2e-28
CACNB2	-1.24237	2.03189	53.6765	2.36e-13	7.12e-13
CACNB4	1.15981	0.164832	19.381	1.07e-05	1.89e-05
CACNG4	4.53614	2.00646	54.3757	1.66e-13	5.05e-13
CADM3	-4.39492	2.34355	238.808	7.16e-54	2.47e-52
CADPS	2.49573	4.28821	63.789	1.38e-15	4.84e-15
CAD	1.45269	6.47434	219.871	9.65e-50	2.64e-48
CALB1	6.77571	3.88657	39.1155	3.99e-10	9.74e-10
CALB2	-1.73704	2.33409	31.779	1.73e-08	3.76e-08
CALCA	5.869	0.154421	48.339	3.59e-12	9.98e-12
CALCB	6.52778	3.4121	16.605	4.6e-05	7.73e-05
CALD1	-1.13101	8.25033	35.6761	2.33e-09	5.39e-09
CALML3	3.78607	0.742066	48.3136	3.63e-12	1.01e-11
CAMK2N2	2.44351	0.19318	58.4682	2.07e-14	6.72e-14
CAMKV	6.62421	0.10648	73.3584	1.08e-17	4.34e-17
CAND2	-2.00075	0.703666	257.855	5.03e-58	2.14e-56
CAP2	-1.96407	2.7859	158.877	1.99e-36	2.45e-35
CAPN12	1.62058	3.94708	70.7128	4.13e-17	1.6e-16
CAPN13	-1.74249	3.26675	53.5644	2.5e-13	7.52e-13
CAPN5	-1.3031	7.406	157.422	4.14e-36	4.98e-35
CAPN9	-1.45398	3.6754	23.9572	9.85e-07	1.89e-06
CAPS2	1.23758	0.0790622	27.7398	1.39e-07	2.84e-07
CARD14	2.88195	1.98631	148.894	3.02e-34	3.26e-33
CASC2	1.09819	1.34927	61.4799	4.47e-15	1.52e-14
CASC5	1.08565	4.05603	66.7381	3.1e-16	1.13e-15
CASD1	-1.19001	4.87149	235.046	4.73e-53	1.56e-51
CASP5	-2.10415	3.13742	106.74	5.08e-25	3.21e-24
CASP7	-1.51751	6.52004	285.382	5.04e-64	2.97e-62
CASQ2	-3.88127	2.69568	124.414	6.84e-29	5.37e-28
CATSPER2P1	1.42679	0.194444	88.2252	5.84e-21	2.88e-20
CATSPER2	1.29667	0.678445	43.5705	4.09e-11	1.06e-10
CATSPERB	1.69698	0.352228	27.99	1.22e-07	2.5e-07
CAV1	-1.78211	6.10515	128.808	7.47e-30	6.22e-29
CBFB	1.37696	6.21126	398.159	1.39e-88	2.58e-86
CBLN1	1.84191	0.527871	22.2546	2.39e-06	4.46e-06
CBWD3	1.24199	4.40985	63.3128	1.76e-15	6.14e-15
CBWD6	1.1442	3.23222	57.7285	3.01e-14	9.66e-14
CBX2	4.44146	3.98904	332.865	2.28e-74	2.27e-72
CBX3	1.4333	8.18039	269.415	1.52e-60	7.31e-59
CBX4	1.5025	5.43092	214.304	1.58e-48	4.03e-47
CBX6	-1.31904	3.81422	63.2829	1.79e-15	6.23e-15
CBX7	-1.69495	4.9481	257.897	4.93e-58	2.11e-56
CBX8	2.05292	3.63547	325.189	1.07e-72	9.46e-71
CCBE1	-3.44403	0.52618	145.628	1.57e-33	1.62e-32
CCBL1	1.75736	1.98717	130.523	3.15e-30	2.68e-29
CCBP2	-2.16249	0.671759	177.508	1.7e-40	2.69e-39
CCDC103	1.41286	1.82669	94.7111	2.2e-22	1.19e-21
CCDC108	1.37995	-0.305083	23.1793	1.48e-06	2.8e-06
CCDC113	2.13535	3.77244	151.078	1.01e-34	1.12e-33
CCDC122	1.15645	2.31564	55.7156	8.37e-14	2.6e-13
CCDC136	-1.33773	0.844857	46.4145	9.57e-12	2.59e-11
CCDC138	1.70254	2.40998	139.364	3.67e-32	3.55e-31
CCDC150	3.47175	1.42231	192.632	8.47e-44	1.61e-42
CCDC152	-2.40868	2.16694	191.751	1.32e-43	2.48e-42
CCDC15	1.25218	1.52663	92.8059	5.77e-22	3.03e-21
CCDC18	1.7269	2.4926	135.436	2.65e-31	2.41e-30
CCDC19	4.0525	-0.199021	212.447	4.02e-48	9.96e-47
CCDC28B	1.17915	1.94997	78.2598	9.03e-19	3.91e-18
CCDC34	1.15627	4.90211	114.834	8.56e-27	5.98e-26
CCDC40	2.01369	0.741955	104.505	1.57e-24	9.65e-24
CCDC41	1.286	3.97017	195.135	2.41e-44	4.77e-43
CCDC57	1.12128	4.00273	111.77	4.01e-26	2.69e-25
CCDC64	1.2672	3.71404	102.838	3.64e-24	2.19e-23
CCDC68	-2.01647	4.42486	186.25	2.09e-42	3.71e-41
CCDC69	-2.56155	5.1703	301.976	1.22e-67	8.67e-66
CCDC73	1.20894	1.20764	83.7654	5.57e-20	2.6e-19
CCDC74A	1.96683	2.02517	156.095	8.07e-36	9.52e-35
CCDC74B	1.82321	-0.0610062	69.8635	6.36e-17	2.43e-16
CCDC77	1.20774	3.24322	136.211	1.79e-31	1.66e-30
CCDC78	4.78417	1.60145	186.78	1.6e-42	2.86e-41
CCDC80	-1.24144	6.11619	28.2564	1.06e-07	2.19e-07
CCDC84	1.16855	2.60091	79.5024	4.82e-19	2.12e-18
CCDC86	1.39925	5.58363	235.598	3.59e-53	1.19e-51
CCDC88B	1.24022	6.068	23.6578	1.15e-06	2.2e-06
CCDC99	1.33191	4.0976	205.341	1.43e-46	3.19e-45
CCL11	-1.5264	2.38925	51.0851	8.84e-13	2.57e-12
CCL13	-2.76599	1.87737	105.14	1.14e-24	7.06e-24
CCL14	-2.52923	2.35551	156.585	6.31e-36	7.51e-35
CCL15	-1.13201	4.47998	62.3495	2.88e-15	9.89e-15
CCL18	1.11878	4.82687	9.51324	0.00203995	0.00296605
CCL19	-1.85499	2.34827	33.3563	7.67e-09	1.71e-08
CCL20	1.62008	6.19992	34.4731	4.32e-09	9.8e-09
CCL21	-1.78324	4.40213	46.7913	7.9e-12	2.15e-11
CCL24	2.10036	2.82842	49.2887	2.21e-12	6.25e-12
CCL26	4.13817	0.0189501	81.67	1.61e-19	7.29e-19
CCL28	-2.10324	3.67081	129.666	4.85e-30	4.08e-29
CCL3L1	1.42067	0.852224	20.613	5.62e-06	1.02e-05
CCL3	1.43452	2.61968	33.8891	5.83e-09	1.31e-08
CCL5	-1.04917	4.74257	27.3968	1.66e-07	3.37e-07
CCL8	-2.63352	1.47127	114.73	9.02e-27	6.3e-26
CCNA2	1.17112	5.90644	96.0851	1.1e-22	6.05e-22
CCNB1IP1	1.2598	5.77555	114.391	1.07e-26	7.41e-26
CCNB1	1.46182	6.60761	134.954	3.38e-31	3.06e-30
CCNB2	1.06597	5.49242	83.2854	7.1e-20	3.28e-19
CCND1	1.85276	8.0677	253.138	5.37e-57	2.15e-55
CCNE1	1.88815	3.51961	139.893	2.81e-32	2.74e-31
CCNE2	1.09298	3.70415	67.9277	1.7e-16	6.29e-16
CCNF	1.48179	4.76747	169.468	9.67e-39	1.35e-37
CCNI2	1.32265	3.90306	60.6261	6.9e-15	2.32e-14
CCNJL	-1.51384	3.64761	86.9957	1.09e-20	5.28e-20
CCNJ	1.04972	4.01063	152.532	4.85e-35	5.44e-34
CCNL2	1.06489	6.58172	63.8205	1.36e-15	4.76e-15
CCNO	3.23923	3.13088	244.72	3.68e-55	1.34e-53
CCNYL1	-1.27348	4.97902	334.306	1.11e-74	1.14e-72
CCR10	-2.51787	-0.381456	298.155	8.31e-67	5.53e-65
CCR2	-2.20813	1.50138	124.508	6.52e-29	5.13e-28
CCRL1	-1.13488	1.54402	23.9201	1e-06	1.93e-06
CCT2	1.0927	7.84479	198.445	4.56e-45	9.43e-44
CCT3	1.11517	8.6882	217.747	2.8e-49	7.45e-48
CCT6A	1.36733	8.3199	260.623	1.26e-58	5.53e-57
CCT6B	1.57843	0.984699	61.2607	5e-15	1.69e-14
CD101	-1.39729	1.32608	127.511	1.44e-29	1.17e-28
CD14	-1.02172	5.65498	39.4889	3.3e-10	8.1e-10
CD160	-2.44377	-0.424238	266.595	6.27e-60	2.91e-58
CD163L1	-3.25305	3.53913	358.949	4.77e-80	6.13e-78
CD163	-1.01667	5.12594	17.7434	2.53e-05	4.33e-05
CD177	-5.72032	6.31797	356.658	1.5e-79	1.92e-77
CD180	-1.44573	1.99134	76.7248	1.97e-18	8.31e-18
CD19	-2.09853	0.679175	42.8801	5.82e-11	1.5e-10
CD1A	2.18525	-0.513977	38.9855	4.27e-10	1.04e-09
CD1C	-1.55401	0.570331	58.1624	2.41e-14	7.81e-14
CD1D	-1.75635	1.57552	210.885	8.81e-48	2.11e-46
CD200R1	-1.77237	-0.318899	101.573	6.89e-24	4.1e-23
CD209	-2.53484	3.31232	215.194	1.01e-48	2.6e-47
CD22	-2.01757	2.24925	55.3286	1.02e-13	3.15e-13
CD27	-1.83916	2.68064	105.807	8.13e-25	5.08e-24
CD302	-1.09042	4.85546	133.668	6.46e-31	5.77e-30
CD33	-1.24733	0.962472	59.3561	1.32e-14	4.32e-14
CD36	-2.07185	4.29264	76.2791	2.46e-18	1.03e-17
CD37	-1.30387	3.40617	50.4678	1.21e-12	3.49e-12
CD38	-1.11288	1.49398	23.3496	1.35e-06	2.57e-06
CD3EAP	1.57258	4.79442	261.17	9.54e-59	4.26e-57
CD3E	-1.0685	3.73913	38.101	6.72e-10	1.61e-09
CD3G	-1.01203	0.631467	23.7443	1.1e-06	2.1e-06
CD44	1.41436	8.60981	174.762	6.75e-40	1.02e-38
CD46	1.21032	9.24455	138.434	5.86e-32	5.61e-31
CD48	-1.78207	3.42162	120.69	4.47e-28	3.34e-27
CD52	-1.18693	3.62672	51.1613	8.51e-13	2.47e-12
CD55	1.24721	7.61325	36.1949	1.79e-09	4.17e-09
CD69	-1.25786	2.24199	53.5442	2.53e-13	7.6e-13
CD70	2.1593	0.177992	45.6239	1.43e-11	3.83e-11
CD79A	-2.3285	3.85118	94.4298	2.54e-22	1.37e-21
CD79B	-1.96813	2.08713	93.6933	3.68e-22	1.96e-21
CD7	-1.10605	3.19258	31.7099	1.79e-08	3.89e-08
CD80	1.2128	0.11733	32.9273	9.57e-09	2.12e-08
CD96	-1.2976	2.42389	50.0792	1.48e-12	4.23e-12
CDA	-1.11687	3.78828	30.9338	2.67e-08	5.74e-08
CDC14A	-1.91429	3.32819	457.985	1.32e-101	3.86e-99
CDC20	1.05897	6.09164	70.3123	5.06e-17	1.95e-16
CDC25A	1.40194	4.54001	103.592	2.49e-24	1.52e-23
CDC25B	2.0947	7.21067	222.759	2.26e-50	6.47e-49
CDC25C	1.49547	3.4253	118.916	1.09e-27	8.02e-27
CDC42EP5	-1.20194	5.87364	75.6727	3.35e-18	1.39e-17
CDC45	1.85633	4.23492	136.557	1.51e-31	1.4e-30
CDC6	1.91552	5.45048	149.006	2.86e-34	3.09e-33
CDC7	1.42043	3.5574	102.66	3.98e-24	2.39e-23
CDCA2	1.58338	3.67961	92.06	8.41e-22	4.37e-21
CDCA3	1.64269	4.35508	137.042	1.18e-31	1.11e-30
CDCA4	1.43616	4.84168	160.561	8.53e-37	1.07e-35
CDCA5	1.64281	5.52688	191.386	1.58e-43	2.97e-42
CDCA7	1.75772	7.42271	141.094	1.53e-32	1.52e-31
CDCA8	1.16184	5.51608	123.617	1.02e-28	7.94e-28
CDH11	1.73769	5.9126	59.6551	1.13e-14	3.73e-14
CDH16	3.29498	1.21661	21.6241	3.32e-06	6.11e-06
CDH19	-4.12343	-0.10434	137.886	7.72e-32	7.34e-31
CDH23	-1.31546	0.0318605	58.1006	2.49e-14	8.05e-14
CDH24	1.09184	3.53385	62.8124	2.27e-15	7.86e-15
CDH3	6.68873	6.32716	761.051	1.59e-167	3.94e-164
CDH6	1.63629	1.69163	109.308	1.39e-25	9.05e-25
CDHR2	-2.4239	5.78985	134.464	4.32e-31	3.9e-30
CDHR3	-1.40445	1.51071	72.4076	1.75e-17	6.93e-17
CDHR5	-2.65439	7.59822	337.968	1.77e-75	1.89e-73
CDK1	1.63219	6.3333	199.165	3.18e-45	6.65e-44
CDK2	1.09603	5.65908	201.832	8.32e-46	1.78e-44
CDK4	1.41697	7.44481	215.513	8.61e-49	2.22e-47
CDK5RAP1	1.04841	5.39582	114.049	1.27e-26	8.76e-26
CDKL1	-1.50053	0.82356	133.304	7.76e-31	6.88e-30
CDKL2	-1.1388	-0.17812	27.647	1.46e-07	2.97e-07
CDKL3	1.30473	-0.0556749	83.1865	7.47e-20	3.45e-19
CDKN1A	-1.05295	7.31961	70.3891	4.87e-17	1.88e-16
CDKN2A	2.99646	2.67882	91.5388	1.09e-21	5.65e-21
CDKN2BAS	-5.54056	2.57652	410.787	2.47e-91	4.97e-89
CDKN2B	-3.1142	5.30395	487.378	5.3e-108	1.88e-105
CDKN3	1.40948	4.31233	104.541	1.54e-24	9.49e-24
CDON	-1.09746	2.83313	47.0854	6.8e-12	1.86e-11
CDR2L	1.25096	4.46392	61.6379	4.13e-15	1.4e-14
CDSN	1.273	1.12737	24.8726	6.12e-07	1.19e-06
CDT1	1.1887	5.62372	99.8677	1.63e-23	9.48e-23
CEACAM1	-2.09753	8.63425	227.772	1.83e-51	5.54e-50
CEACAM6	1.28949	10.7312	31.2185	2.31e-08	4.98e-08
CEACAM7	-4.00202	8.97912	224.747	8.34e-51	2.45e-49
CEBPB	1.0266	5.81132	93.2121	4.7e-22	2.49e-21
CECR1	-1.16103	5.17131	40.8268	1.66e-10	4.15e-10
CECR2	2.83235	-0.0339495	39.457	3.35e-10	8.22e-10
CECR6	1.13386	-0.391597	31.653	1.84e-08	4e-08
CELF5	1.51355	0.670329	22.0126	2.71e-06	5.03e-06
CELP	2.39586	2.38218	22.2853	2.35e-06	4.39e-06
CELSR1	2.70133	5.30752	188.783	5.86e-43	1.07e-41
CELSR2	1.11925	4.32676	58.0522	2.55e-14	8.25e-14
CELSR3	3.30911	4.44232	213.327	2.58e-48	6.44e-47
CEL	5.52223	5.96726	89.0581	3.83e-21	1.92e-20
CENPA	1.77278	3.71527	168.009	2.01e-38	2.75e-37
CENPE	1.78647	4.6214	173.743	1.13e-39	1.68e-38
CENPF	1.6709	6.5743	162.994	2.51e-37	3.22e-36
CENPH	1.63062	4.09114	162.442	3.31e-37	4.21e-36
CENPI	2.30769	2.55933	202.1	7.27e-46	1.56e-44
CENPJ	1.21578	4.19118	94.9497	1.95e-22	1.06e-21
CENPK	1.3225	3.77769	83.2332	7.29e-20	3.37e-19
CENPN	1.41127	4.89563	188.882	5.58e-43	1.02e-41
CENPO	1.20145	3.21423	133.841	5.92e-31	5.3e-30
CENPP	1.95073	2.34398	187.706	1.01e-42	1.83e-41
CENPQ	1.19234	3.15093	135.718	2.3e-31	2.1e-30
CENPW	1.43086	4.48409	114.196	1.18e-26	8.15e-26
CEP250	1.13445	5.58506	83.2744	7.14e-20	3.3e-19
CEP55	1.84196	5.53491	212.796	3.37e-48	8.37e-47
CEP72	2.69636	3.22953	258.524	3.6e-58	1.55e-56
CEP78	1.10473	4.07651	142.612	7.15e-33	7.19e-32
CES2	-1.93562	8.2595	169.986	7.45e-39	1.05e-37
CES3	-2.17476	5.64577	143.334	4.97e-33	5.03e-32
CES8	1.25088	1.1191	29.315	6.15e-08	1.29e-07
CFB	1.2322	7.31158	39.8113	2.8e-10	6.89e-10
CFD	-3.03783	5.10388	255.777	1.43e-57	5.95e-56
CFI	1.13852	4.41178	30.7538	2.93e-08	6.29e-08
CFL2	-2.29179	4.45072	260.008	1.71e-58	7.49e-57
CFP	-1.87859	0.78315	178.397	1.08e-40	1.74e-39
CGN	-1.17439	7.03289	150.131	1.62e-34	1.77e-33
CGREF1	3.93257	4.73285	253.693	4.07e-57	1.64e-55
CHAC1	1.97197	3.19961	98.2712	3.65e-23	2.07e-22
CHAD	-3.39569	0.682006	326.589	5.32e-73	4.8e-71
CHAF1B	1.62343	3.91934	159.862	1.21e-36	1.5e-35
CHCHD10	-1.16707	5.9744	120.665	4.52e-28	3.38e-27
CHCHD6	1.39471	3.33363	126.955	1.9e-29	1.55e-28
CHD7	1.29692	6.13468	131.282	2.15e-30	1.85e-29
CHEK1	1.32251	4.57252	169.295	1.05e-38	1.47e-37
CHEK2	1.17751	4.36891	116.507	3.68e-27	2.61e-26
CHGA	-4.32279	5.8367	122.921	1.45e-28	1.12e-27
CHI3L1	3.09276	4.85508	77.9176	1.07e-18	4.62e-18
CHI3L2	-1.43385	0.479913	24.4453	7.65e-07	1.48e-06
CHL1	-2.53359	2.4673	176.964	2.23e-40	3.5e-39
CHN1	1.01791	2.95339	38.9178	4.42e-10	1.07e-09
CHP2	-4.09491	6.01362	256.675	9.1e-58	3.81e-56
CHPF	1.59596	7.51118	206.347	8.61e-47	1.94e-45
CHP	-1.31996	7.63851	262.583	4.69e-59	2.11e-57
CHRDL1	-2.45235	4.24569	68.0546	1.59e-16	5.92e-16
CHRM2	-3.21648	0.182538	41.5484	1.15e-10	2.9e-10
CHRNA1	-1.46511	0.55411	47.4095	5.76e-12	1.59e-11
CHRNA3	-1.78181	1.70261	58.428	2.11e-14	6.85e-14
CHRNA5	1.56965	3.07318	104.604	1.49e-24	9.2e-24
CHRNB2	1.63569	0.275995	11.2149	0.000811433	0.00122268
CHST1	1.41483	1.393	57.8369	2.85e-14	9.16e-14
CHST4	6.49587	1.94409	64.9574	7.65e-16	2.72e-15
CHST5	-2.22976	4.64328	67.0225	2.68e-16	9.84e-16
CHSY3	2.32897	1.12372	145.019	2.13e-33	2.19e-32
CHTF18	1.62865	4.89381	176.855	2.36e-40	3.7e-39
CIDEB	-1.13988	3.68686	160.627	8.26e-37	1.03e-35
CIDEC	-1.97807	1.89072	50.9255	9.59e-13	2.78e-12
CILP2	3.87921	1.28845	97.0964	6.6e-23	3.69e-22
CILP	-2.36477	3.42306	66.5368	3.43e-16	1.25e-15
CIRH1A	1.19106	5.99389	222.659	2.38e-50	6.79e-49
CITED1	3.87981	0.660651	107.033	4.38e-25	2.78e-24
CITED2	-1.68627	5.17921	362.56	7.8e-81	1.02e-78
CITED4	1.16318	2.93545	31.394	2.11e-08	4.56e-08
CIT	1.25123	5.04465	108.07	2.59e-25	1.66e-24
CKAP2L	1.8811	3.87901	211.942	5.18e-48	1.27e-46
CKAP2	1.56539	6.173	235.005	4.83e-53	1.59e-51
CKAP5	1.05093	7.2547	185.948	2.44e-42	4.29e-41
CKB	-1.70297	9.33866	54.3326	1.69e-13	5.16e-13
CKMT1A	-1.2424	5.44631	63.5991	1.53e-15	5.32e-15
CKMT1B	-1.02674	7.05995	67.8013	1.81e-16	6.69e-16
CKMT2	4.2951	3.85798	48.3866	3.5e-12	9.76e-12
CKS1B	1.0271	5.657	103.599	2.48e-24	1.51e-23
CKS2	1.51313	6.06706	124.366	7.01e-29	5.5e-28
CLCA1	-2.65068	8.9218	44.8499	2.13e-11	5.62e-11
CLCA4	-5.06746	7.60099	170.994	4.49e-39	6.41e-38
CLCF1	1.36361	2.34995	81.0065	2.25e-19	1.01e-18
CLCN2	-1.50089	5.07507	166.353	4.63e-38	6.21e-37
CLCN4	2.27018	3.56314	86.5759	1.34e-20	6.48e-20
CLCN5	1.17598	4.89908	72.837	1.41e-17	5.6e-17
CLC	-2.48945	0.504724	32.613	1.12e-08	2.48e-08
CLDN10	4.64188	0.375435	18.026	2.18e-05	3.75e-05
CLDN11	-1.77028	1.1775	68.6736	1.16e-16	4.37e-16
CLDN14	4.24444	0.361311	113.886	1.38e-26	9.48e-26
CLDN18	9.40426	5.27589	52.357	4.63e-13	1.37e-12
CLDN1	5.24537	6.92225	420.218	2.19e-93	4.94e-91
CLDN23	-3.13359	4.76713	588.343	5.74e-130	4.75e-127
CLDN2	5.95762	7.62163	140.572	2e-32	1.97e-31
CLDN5	-2.20153	3.60749	189.202	4.75e-43	8.72e-42
CLDN7	-1.12667	8.50629	166.507	4.29e-38	5.75e-37
CLDN8	-5.77224	3.22746	117.948	1.78e-27	1.29e-26
CLDN9	3.09371	1.14768	82.9328	8.49e-20	3.9e-19
CLEC10A	-2.93765	2.17963	202.817	5.07e-46	1.11e-44
CLEC18A	1.5055	-0.486017	30.7877	2.88e-08	6.18e-08
CLEC3B	-4.05173	4.04363	1101.11	1.89e-241	9.41e-238
CLEC4E	1.27091	0.781559	15.3188	9.08e-05	0.000148598
CLEC5A	4.41899	1.8109	156.685	6e-36	7.15e-35
CLIC2	-1.22622	3.13543	78.9848	6.26e-19	2.74e-18
CLIC3	1.82033	2.20951	49.1369	2.39e-12	6.73e-12
CLIC5	-1.97286	6.27183	220.316	7.72e-50	2.13e-48
CLIP3	-1.84359	3.83938	136.879	1.28e-31	1.2e-30
CLIP4	-1.8789	2.51844	137.108	1.14e-31	1.07e-30
CLMN	-1.24979	6.09677	169.977	7.49e-39	1.06e-37
CLPB	1.12357	3.88851	130.047	4e-30	3.37e-29
CLSPN	1.74198	3.20229	103.396	2.74e-24	1.67e-23
CLTCL1	1.43464	1.89315	56.6573	5.19e-14	1.64e-13
CLU	-1.99072	6.57895	101.724	6.38e-24	3.81e-23
CMAH	-1.49954	2.67382	73.2999	1.11e-17	4.47e-17
CMBL	-1.66537	6.87104	113.194	1.96e-26	1.33e-25
CMKLR1	-1.38091	3.50517	68.699	1.15e-16	4.31e-16
CMTM1	1.1253	2.45823	110.529	7.51e-26	4.97e-25
CMTM7	1.57663	4.27511	115.303	6.75e-27	4.74e-26
CMTM8	1.55928	3.51851	177.997	1.33e-40	2.11e-39
CNGA1	-1.66642	2.00402	69.6677	7.02e-17	2.68e-16
CNGA3	-1.76947	0.316714	17.3972	3.03e-05	5.17e-05
CNIH3	3.02858	1.2299	161.714	4.78e-37	6.03e-36
CNN1	-3.24234	6.79234	176.262	3.17e-40	4.92e-39
CNN2	1.32833	7.74146	233.229	1.18e-52	3.78e-51
CNNM2	-1.68828	3.75388	551.194	6.92e-122	4.13e-119
CNNM4	-1.51661	6.49929	303.36	6.11e-68	4.4e-66
CNR1	-3.7529	0.838817	225.226	6.56e-51	1.93e-49
CNRIP1	-1.42353	2.36164	153.849	2.5e-35	2.86e-34
CNTD1	1.49125	1.73926	57.0267	4.3e-14	1.36e-13
CNTD2	5.55997	1.92694	229.907	6.25e-52	1.93e-50
CNTFR	-4.27225	2.10786	141.071	1.55e-32	1.54e-31
CNTN1	-2.80747	0.323674	70.7634	4.03e-17	1.56e-16
CNTN3	-2.47359	1.44651	82.1837	1.24e-19	5.65e-19
CNTN4	-2.47182	1.88112	275.225	8.25e-62	4.33e-60
CNTNAP2	1.08501	4.28929	13.6922	0.000215347	0.000341542
CNTNAP3	-2.07733	-0.128022	73.9885	7.86e-18	3.19e-17
COCH	2.10748	2.82779	46.3476	9.9e-12	2.67e-11
COL10A1	9.89303	5.11365	237.401	1.45e-53	4.92e-52
COL11A1	9.07566	5.75756	288.035	1.33e-64	8.14e-63
COL11A2	2.32148	0.181113	36.8195	1.3e-09	3.06e-09
COL12A1	2.22924	8.06241	81.7177	1.57e-19	7.12e-19
COL1A1	2.99504	11.4351	104.283	1.75e-24	1.08e-23
COL1A2	1.91922	10.7114	60.6702	6.75e-15	2.27e-14
COL21A1	-1.65201	0.218764	59.2918	1.36e-14	4.46e-14
COL22A1	3.53175	0.248779	100.646	1.1e-23	6.47e-23
COL23A1	-1.01605	-0.262962	36.291	1.7e-09	3.97e-09
COL24A1	2.05627	0.378421	42.2087	8.2e-11	2.09e-10
COL27A1	2.60177	3.88023	92.8666	5.59e-22	2.94e-21
COL28A1	-1.30289	1.22436	26.3653	2.83e-07	5.64e-07
COL2A1	3.09022	2.32805	16.428	5.05e-05	8.45e-05
COL3A1	1.56846	10.9355	43.5986	4.03e-11	1.05e-10
COL4A1	1.48736	8.65626	62.8381	2.24e-15	7.76e-15
COL4A6	-2.05897	0.268923	66.6674	3.21e-16	1.17e-15
COL5A1	1.89797	8.1505	63.5136	1.59e-15	5.55e-15
COL5A2	2.04425	7.88106	69.6624	7.04e-17	2.68e-16
COL5A3	1.71846	4.68312	56.2301	6.45e-14	2.02e-13
COL7A1	4.50212	5.16108	185.033	3.86e-42	6.73e-41
COL8A1	2.24536	4.28632	52.8873	3.53e-13	1.05e-12
COL9A1	2.12805	1.93697	30.5298	3.29e-08	7.04e-08
COL9A2	1.11122	4.14794	18.2147	1.97e-05	3.41e-05
COL9A3	3.91593	4.79158	83.3534	6.86e-20	3.18e-19
COLEC11	-1.07199	-0.52915	31.1367	2.4e-08	5.18e-08
COLEC12	-1.64207	3.24022	62.9949	2.07e-15	7.18e-15
COMP	7.84893	4.81616	126.123	2.89e-29	2.33e-28
CORIN	4.52886	1.2312	170.219	6.63e-39	9.39e-38
CORO2B	-1.88188	0.531562	89.8464	2.57e-21	1.3e-20
COX7A1	-1.68785	1.98831	152.372	5.25e-35	5.89e-34
CPA3	-1.95049	3.54763	76.2186	2.54e-18	1.06e-17
CPAMD8	-1.08452	0.528388	69.4215	7.95e-17	3.02e-16
CPEB3	-1.25009	2.48921	216.233	6e-49	1.58e-47
CPLX1	1.87131	2.83307	69.7344	6.79e-17	2.59e-16
CPM	-2.37592	4.91045	232.655	1.57e-52	5e-51
CPN1	5.26267	-0.459226	36.123	1.85e-09	4.32e-09
CPNE1	1.65451	7.67516	111.262	5.18e-26	3.45e-25
CPNE5	-2.11463	2.60005	248.982	4.33e-56	1.65e-54
CPNE7	6.3848	4.44327	313.028	4.78e-70	3.77e-68
CPNE8	-2.21933	3.0202	272.032	4.09e-61	2.07e-59
CPOX	1.01092	5.02578	165.596	6.78e-38	8.92e-37
CPO	-7.86161	0.0230733	230.393	4.89e-52	1.53e-50
CPT1A	-1.23428	7.40633	216.347	5.67e-49	1.49e-47
CPT2	-1.27772	5.86454	269.995	1.14e-60	5.56e-59
CPVL	-1.01404	4.55403	31.7105	1.79e-08	3.89e-08
CPXM1	1.8154	3.85379	60.6705	6.75e-15	2.27e-14
CPXM2	-1.94974	3.95934	80.9964	2.26e-19	1.02e-18
CP	-1.44392	2.97584	15.9693	6.44e-05	0.000106704
CR1	-1.47254	1.85949	32.1734	1.41e-08	3.08e-08
CR2	-2.00407	3.22949	30.4156	3.49e-08	7.45e-08
CRABP1	-1.21464	-0.121964	8.45538	0.00363965	0.00517188
CRABP2	1.98832	2.84642	38.9195	4.42e-10	1.07e-09
CRAT	-1.05448	6.05016	59.9494	9.73e-15	3.23e-14
CREB3L3	-4.33617	2.3539	253.086	5.52e-57	2.2e-55
CROCCL2	1.2669	0.784669	75.1974	4.26e-18	1.76e-17
CROT	-1.29289	4.39595	143.079	5.65e-33	5.7e-32
CRYAB	-2.15108	4.16622	126.763	2.09e-29	1.7e-28
CRYGS	1.39314	-0.114928	49.2025	2.31e-12	6.52e-12
CSAG1	8.15131	-0.319334	19.6535	9.28e-06	1.65e-05
CSE1L	1.63809	7.72765	246.488	1.51e-55	5.64e-54
CSF1R	-1.23571	5.09245	47.0138	7.05e-12	1.93e-11
CSF2RB	-1.17276	3.76894	43.0971	5.21e-11	1.35e-10
CSF3	1.63642	1.06851	15.1018	0.000101867	0.000165906
CSMD2	3.07353	0.290024	85.1973	2.7e-20	1.28e-19
CSNK1E	1.02888	6.49601	218.503	1.92e-49	5.15e-48
CSPG4	-1.15705	5.19847	44.9073	2.07e-11	5.46e-11
CSPG5	1.03322	0.16382	17.3726	3.07e-05	5.23e-05
CSPP1	1.09378	4.3975	118.376	1.43e-27	1.04e-26
CSRP1	-1.63957	8.46413	188.041	8.51e-43	1.55e-41
CST1	9.62743	5.24158	235.233	4.31e-53	1.42e-51
CST4	8.55904	0.0678928	191.744	1.32e-43	2.49e-42
CST6	4.49839	-0.0840036	52.5423	4.21e-13	1.25e-12
CSTA	1.20008	1.84504	22.1924	2.47e-06	4.6e-06
CTCFL	1.52036	0.464416	100.268	1.33e-23	7.79e-23
CTHRC1	4.55665	5.26674	205.934	1.06e-46	2.38e-45
CTLA4	1.70118	1.0958	57.2958	3.75e-14	1.2e-13
CTPS	1.22517	5.72017	144.971	2.18e-33	2.24e-32
CTSF	-1.1159	4.06582	52.3446	4.66e-13	1.38e-12
CTSG	-3.42927	0.512495	118.716	1.21e-27	8.86e-27
CTSH	1.05606	6.93203	64.4899	9.7e-16	3.42e-15
CTSL2	1.91942	4.10089	67.0801	2.61e-16	9.56e-16
CTSS	-1.01258	8.34669	105.83	8.03e-25	5.03e-24
CTSW	-1.30896	1.66022	28.4488	9.62e-08	1.99e-07
CTTNBP2	1.90175	3.63258	50.0742	1.48e-12	4.24e-12
CTU1	1.11743	2.26106	87.2525	9.55e-21	4.65e-20
CTU2	1.05063	4.38628	137.832	7.93e-32	7.53e-31
CUBN	-5.23704	1.7452	792.73	2.05e-174	6.12e-171
CUL4A	1.01532	7.23755	129.464	5.37e-30	4.5e-29
CUZD1	1.4914	-0.0579363	41.2223	1.36e-10	3.42e-10
CWH43	-4.02196	3.03686	124.607	6.2e-29	4.89e-28
CX3CR1	-1.3983	0.405812	77.9602	1.05e-18	4.53e-18
CXCL11	2.83095	4.52921	52.0716	5.35e-13	1.57e-12
CXCL12	-2.28574	5.42744	185.023	3.88e-42	6.75e-41
CXCL13	-1.44315	3.60446	25.5533	4.3e-07	8.48e-07
CXCL17	7.24183	1.17306	64.3279	1.05e-15	3.71e-15
CXCL1	2.82387	6.37062	91.3929	1.18e-21	6.06e-21
CXCL2	2.47438	4.45356	69.1844	8.97e-17	3.39e-16
CXCL3	2.96619	5.20712	93.5036	4.05e-22	2.15e-21
CXCL5	5.16471	5.02255	72.9661	1.32e-17	5.26e-17
CXCL6	3.07955	1.74776	67.3744	2.25e-16	8.26e-16
CXCR2P1	-1.27176	-0.0310793	20.067	7.48e-06	1.34e-05
CXCR5	-2.23593	0.529503	73.0097	1.29e-17	5.15e-17
CXorf21	-1.05558	0.506736	44.6822	2.32e-11	6.11e-11
CXorf42	1.32192	0.396793	80.1124	3.54e-19	1.57e-18
CXorf57	1.01771	1.31379	24.0355	9.46e-07	1.82e-06
CYB5R2	1.4896	2.70389	65.4953	5.83e-16	2.09e-15
CYBRD1	-1.78879	6.20846	116.852	3.09e-27	2.2e-26
CYP24A1	1.92857	0.032662	12.7442	0.000357121	0.000555285
CYP26B1	-1.03604	1.50028	30.0759	4.15e-08	8.82e-08
CYP27A1	-1.02394	5.51037	45.2135	1.77e-11	4.7e-11
CYP27B1	2.57694	1.78206	245.352	2.68e-55	9.83e-54
CYP2B7P1	-2.75943	0.404514	170.711	5.17e-39	7.36e-38
CYP2C18	-2.08082	3.04268	75.5189	3.62e-18	1.5e-17
CYP2C9	-1.40509	0.136047	14.2837	0.00015722	0.000251982
CYP2D6	-2.79808	1.77274	177.627	1.6e-40	2.54e-39
CYP2E1	1.52992	-0.290548	21.8859	2.89e-06	5.36e-06
CYP2S1	1.29941	7.45654	84.1664	4.55e-20	2.13e-19
CYP2W1	4.2363	5.73202	59.6429	1.14e-14	3.75e-14
CYP39A1	1.77527	3.6488	76.1562	2.62e-18	1.1e-17
CYP3A4	-4.28025	2.70812	138.838	4.78e-32	4.59e-31
CYP4F12	-1.49077	4.32222	82.419	1.1e-19	5.03e-19
CYP4F2	-1.1575	3.4233	12.5144	0.00040382	0.000625157
CYP4F3	1.13195	3.56024	24.8868	6.08e-07	1.18e-06
CYP4X1	3.70055	3.53681	83.1663	7.54e-20	3.48e-19
CYS1	-1.87934	1.64291	146.084	1.24e-33	1.3e-32
CYSLTR1	-1.58343	0.0831152	102.721	3.86e-24	2.32e-23
CYTSA	-1.00559	5.74182	228.996	9.87e-52	3.03e-50
CYTSB	-1.15657	4.97709	101.702	6.45e-24	3.85e-23
D4S234E	-1.21515	1.68086	35.6719	2.34e-09	5.4e-09
DAAM2	-1.716	3.62129	156.647	6.11e-36	7.28e-35
DACH1	2.34629	5.17529	82.7535	9.29e-20	4.26e-19
DACT3	-2.30791	2.72722	170.995	4.49e-39	6.41e-38
DAPL1	3.64677	-0.183149	41.1789	1.39e-10	3.49e-10
DARC	-1.99338	3.25948	61.6736	4.05e-15	1.38e-14
DARS	1.05784	6.9918	198.717	3.98e-45	8.25e-44
DAZ1	10.8412	2.95884	20.748	5.24e-06	9.51e-06
DBF4B	1.67526	3.04845	199.423	2.79e-45	5.86e-44
DBF4	1.37942	4.73328	193.118	6.64e-44	1.27e-42
DBNDD1	2.629	4.73432	190.858	2.07e-43	3.85e-42
DCAF13	1.42171	6.21179	172.16	2.5e-39	3.64e-38
DCDC2	2.71577	2.44573	37.0853	1.13e-09	2.67e-09
DCLK1	-2.85701	1.65037	221.998	3.32e-50	9.38e-49
DCLK3	2.11499	-0.329948	115.343	6.62e-27	4.65e-26
DCN	-1.48808	8.18385	58.2939	2.26e-14	7.32e-14
DCUN1D5	1.46568	4.96486	239.172	5.96e-54	2.07e-52
DDIT3	1.00953	4.58604	47.2232	6.33e-12	1.74e-11
DDIT4	1.59998	7.06648	96.8618	7.43e-23	4.14e-22
DDN	5.83555	1.82868	299.105	5.16e-67	3.53e-65
DDR2	-1.69371	3.07884	68.3205	1.39e-16	5.19e-16
DDX10	1.23926	5.39663	244.484	4.14e-55	1.5e-53
DDX11	1.32938	5.00735	120.555	4.78e-28	3.57e-27
DDX12	2.11297	2.69945	162.83	2.73e-37	3.49e-36
DDX21	1.31735	7.49319	206.517	7.9e-47	1.78e-45
DDX27	1.30751	6.92088	108.35	2.25e-25	1.45e-24
DDX31	1.35476	4.26483	306.782	1.1e-68	8.17e-67
DDX43	1.62868	0.419948	7.59081	0.00586667	0.0081735
DDX55	1.22186	4.91993	213.328	2.58e-48	6.44e-47
DDX56	1.12207	6.35742	218.71	1.73e-49	4.67e-48
DDX60	-1.39865	5.85961	97.0935	6.61e-23	3.7e-22
DEFB1	-2.08575	2.34868	72.7736	1.45e-17	5.78e-17
DENND2A	-1.25755	2.93656	98.4435	3.34e-23	1.91e-22
DENND5B	-1.06528	3.73001	64.2803	1.08e-15	3.8e-15
DEPDC1B	1.39709	4.25312	131.48	1.94e-30	1.68e-29
DEPDC1	1.00494	4.34345	56.0009	7.24e-14	2.26e-13
DEPDC4	1.25444	-0.445492	47.9658	4.34e-12	1.2e-11
DERL3	-1.39228	4.08415	65.0775	7.2e-16	2.56e-15
DES	-2.72028	8.76948	68.6435	1.18e-16	4.43e-16
DFNB59	1.82757	-0.520826	72.4886	1.68e-17	6.66e-17
DGAT2	1.93933	4.9197	123.071	1.35e-28	1.04e-27
DGKH	1.37312	1.99837	92.5205	6.66e-22	3.49e-21
DHCR7	1.28081	6.60477	113.015	2.14e-26	1.46e-25
DHDDS	-1.14454	5.32433	278.013	2.04e-62	1.09e-60
DHDPSL	4.77183	-0.292808	94.9657	1.94e-22	1.05e-21
DHRS11	-2.68836	5.49077	528.296	6.63e-117	3.41e-114
DHRS2	6.6228	2.51913	130.343	3.45e-30	2.93e-29
DHRS9	-3.12572	5.42832	131.283	2.15e-30	1.85e-29
DHX34	1.26839	5.0803	180.3	4.17e-41	6.82e-40
DIAPH3	1.98895	4.35248	215.679	7.92e-49	2.05e-47
DIO2	2.38847	3.73983	104.645	1.46e-24	9.01e-24
DIRAS1	-1.50628	0.104516	42.081	8.76e-11	2.23e-10
DISP2	-2.0994	2.9562	165.197	8.29e-38	1.08e-36
DIXDC1	-1.39607	4.27462	153.988	2.33e-35	2.68e-34
DKC1	1.64054	7.53418	286.148	3.43e-64	2.04e-62
DKFZP686I15217	1.19093	1.44883	65.2519	6.59e-16	2.35e-15
DKFZp686O24166	1.33325	4.20793	56.8645	4.67e-14	1.48e-13
DKK1	5.03171	1.68546	58.4432	2.09e-14	6.8e-14
DKK2	1.13865	1.94954	14.2785	0.000157652	0.000252619
DKK4	10.3042	2.02197	121.706	2.68e-28	2.02e-27
DLG2	-1.55432	-0.296765	45.6484	1.42e-11	3.78e-11
DLGAP5	1.33714	4.9406	121.824	2.52e-28	1.91e-27
DLX3	4.26695	0.869509	43.3826	4.5e-11	1.17e-10
DLX4	3.97182	-0.541527	165.411	7.44e-38	9.75e-37
DLX6	5.67104	0.0418324	50.4592	1.22e-12	3.51e-12
DMBX1	8.37131	-0.111081	157.353	4.29e-36	5.15e-35
DMD	-1.8701	4.33281	108.166	2.47e-25	1.59e-24
DMKN	2.2113	3.45149	45.6648	1.4e-11	3.75e-11
DMPK	-1.37669	5.2117	130.412	3.33e-30	2.83e-29
DMRTA2	6.77024	0.66242	66.8691	2.9e-16	1.06e-15
DNA2	1.7557	3.76457	172.228	2.41e-39	3.52e-38
DNAH10	2.21046	0.604916	38.5106	5.45e-10	1.32e-09
DNAH14	2.45447	2.27346	103.727	2.32e-24	1.42e-23
DNAH17	1.51228	0.458568	74.92	4.9e-18	2.01e-17
DNAH2	4.43978	2.40366	152.783	4.27e-35	4.81e-34
DNAH5	3.70885	0.69886	138.627	5.32e-32	5.09e-31
DNAH6	1.69053	0.868234	67.5978	2e-16	7.4e-16
DNAJB5	-2.26074	2.87079	214.211	1.66e-48	4.2e-47
DNAJC2	1.50812	5.89479	278.661	1.47e-62	7.94e-61
DNASE1L2	3.2852	-0.163985	139.111	4.16e-32	4.01e-31
DNASE1L3	-3.7858	2.67058	194.271	3.72e-44	7.25e-43
DNER	-2.37505	-0.156387	58.7737	1.77e-14	5.77e-14
DNM1P35	1.69817	0.0522666	85.9819	1.82e-20	8.7e-20
DNM3	1.05983	1.7707	25.9895	3.43e-07	6.82e-07
DNMT1	1.08254	6.72772	132.281	1.3e-30	1.14e-29
DNMT3B	2.49348	2.53634	170.773	5.02e-39	7.14e-38
DNTTIP1	1.24106	5.84419	93.094	4.99e-22	2.63e-21
DOC2A	1.09284	1.19671	11.7188	0.000618719	0.000941892
DOCK10	-1.29252	3.36227	64.8918	7.91e-16	2.81e-15
DOCK2	-1.24675	4.03808	43.7858	3.66e-11	9.55e-11
DOCK3	-1.11606	-0.0418025	30.5783	3.21e-08	6.87e-08
DOK2	-1.11438	2.99771	49.3543	2.14e-12	6.05e-12
DOK7	3.00225	1.69743	110.689	6.92e-26	4.59e-25
DONSON	1.31714	3.83534	163.296	2.16e-37	2.78e-36
DPCD	1.28617	3.9687	116.174	4.35e-27	3.08e-26
DPCR1	6.67963	-0.233427	44.0188	3.25e-11	8.5e-11
DPEP1	2.38898	7.79971	34.1577	5.08e-09	1.15e-08
DPEP2	-1.19856	0.178454	50.3844	1.26e-12	3.64e-12
DPF3	-2.09564	1.12571	116.991	2.88e-27	2.05e-26
DPP10	-1.85191	1.03766	16.9941	3.75e-05	6.33e-05
DPP6	-5.24031	0.684351	245.089	3.06e-55	1.12e-53
DPT	-3.61616	4.52887	252.167	8.75e-57	3.45e-55
DPY19L1	1.01412	6.10769	115.906	4.98e-27	3.52e-26
DPYD	-1.68966	3.56732	88.0804	6.28e-21	3.1e-20
DPYSL4	1.08339	-0.477759	13.2802	0.000268218	0.000421626
DQX1	-1.09839	3.40853	28.6543	8.65e-08	1.8e-07
DRD2	3.99784	1.66568	55.6284	8.75e-14	2.72e-13
DSC2	-1.4608	7.14429	184.639	4.71e-42	8.1e-41
DSC3	5.13091	4.2279	83.4089	6.67e-20	3.09e-19
DSCC1	2.30998	4.07975	237.13	1.66e-53	5.6e-52
DSCR6	5.23307	0.600465	117.904	1.82e-27	1.31e-26
DSEL	-1.31873	1.63533	87.2666	9.48e-21	4.62e-20
DSG1	4.20323	-0.361548	93.1604	4.82e-22	2.55e-21
DSG3	4.46678	3.97142	56.3308	6.12e-14	1.92e-13
DSG4	4.08798	-0.317326	173.304	1.4e-39	2.08e-38
DSN1	1.28225	5.22211	149.744	1.97e-34	2.14e-33
DTD1	1.14751	5.36727	91.1024	1.36e-21	6.99e-21
DTL	1.45529	4.77935	149.993	1.74e-34	1.9e-33
DTNA	-1.51441	2.62768	41.7393	1.04e-10	2.64e-10
DTNB	1.60528	3.26651	108.187	2.45e-25	1.57e-24
DTYMK	1.05755	5.20562	95.1309	1.78e-22	9.66e-22
DUOX1	1.70656	1.62021	37.7511	8.04e-10	1.92e-09
DUOXA1	1.37344	-0.486798	15.876	6.76e-05	0.000111896
DUOXA2	1.4433	4.99898	9.81932	0.00172688	0.00252714
DUS4L	1.48502	3.25755	158.845	2.02e-36	2.49e-35
DUSP10	1.48093	3.92649	98.3945	3.43e-23	1.95e-22
DUSP14	1.95378	3.8241	246.396	1.59e-55	5.88e-54
DUSP15	3.1737	0.96887	89.1976	3.57e-21	1.79e-20
DUSP27	8.5667	5.24157	82.5233	1.04e-19	4.77e-19
DUSP2	1.52832	3.98491	67.2603	2.38e-16	8.74e-16
DUSP4	4.22754	4.69418	125.898	3.24e-29	2.6e-28
DUSP9	5.99592	-0.488027	93.2057	4.71e-22	2.5e-21
DYNC1I1	-2.0143	0.765135	67.9445	1.68e-16	6.24e-16
DYRK3	1.38465	1.78833	104.064	1.96e-24	1.2e-23
DYX1C1	3.16712	1.22161	178.322	1.13e-40	1.81e-39
DZIP1L	1.0572	0.276083	33.2748	8e-09	1.78e-08
DZIP1	-1.1413	2.4217	61.6537	4.09e-15	1.39e-14
E2F1	1.86433	4.86437	195.978	1.58e-44	3.16e-43
E2F3	1.06775	5.17556	166.179	5.06e-38	6.74e-37
E2F5	1.82015	4.15714	154.562	1.75e-35	2.01e-34
E2F6	1.21555	4.06702	216.079	6.48e-49	1.69e-47
E2F7	2.46936	3.22212	233.092	1.26e-52	4.03e-51
EBF1	-1.14403	1.88218	57.2509	3.84e-14	1.22e-13
EBF4	-1.03357	2.33734	42.9891	5.5e-11	1.42e-10
EBI3	-1.26272	0.49962	60.528	7.25e-15	2.43e-14
EBPL	1.22208	5.68036	109.848	1.06e-25	6.94e-25
ECE2	1.32007	4.0925	125.469	4.02e-29	3.21e-28
ECT2	1.93233	6.8484	325.073	1.14e-72	9.97e-71
EDARADD	1.23258	1.43792	48.2956	3.67e-12	1.02e-11
EDAR	3.48654	4.29881	84.8723	3.18e-20	1.51e-19
EDIL3	-2.08839	3.97171	184.459	5.15e-42	8.83e-41
EDN2	-2.85379	0.848013	155.934	8.75e-36	1.03e-34
EDN3	-3.40989	4.02247	251.894	1e-56	3.92e-55
EDNRA	2.31577	4.09472	98.9113	2.64e-23	1.52e-22
EDNRB	-1.37439	3.79244	114.897	8.29e-27	5.8e-26
EEF1E1	1.35721	4.56593	194.863	2.76e-44	5.43e-43
EEPD1	1.1207	5.00053	67.6809	1.92e-16	7.1e-16
EFEMP1	-1.08444	5.4688	26.7147	2.36e-07	4.74e-07
EFHA2	-1.31041	-0.396477	87.6049	7.99e-21	3.91e-20
EFNA3	1.83687	5.10001	89.3301	3.34e-21	1.68e-20
EFNA5	-1.17086	2.56442	27.6289	1.47e-07	3e-07
EGFL6	4.70144	2.05097	226.666	3.18e-51	9.54e-50
EGFLAM	1.04406	1.91909	40.1706	2.33e-10	5.76e-10
EHD2	-1.08445	5.90578	41.1766	1.39e-10	3.49e-10
EHHADH	-1.12868	4.86875	131.969	1.52e-30	1.33e-29
EIF2C2	1.34345	4.16868	139.46	3.49e-32	3.38e-31
EIF2S2	1.30829	7.45239	187.489	1.12e-42	2.03e-41
EIF2S3	1.11988	8.56323	123.289	1.21e-28	9.32e-28
EIF3B	1.23321	8.1473	204.712	1.96e-46	4.34e-45
EIF3E	1.02714	9.08468	114.611	9.57e-27	6.66e-26
EIF4E3	-1.85561	4.89937	281.478	3.58e-63	2.03e-61
EIF4EBP1	1.22186	5.97495	89.0235	3.9e-21	1.95e-20
EIF5A2	1.66478	3.66948	216.23	6.01e-49	1.58e-47
ELF5	10.143	1.86269	75.5669	3.53e-18	1.47e-17
ELFN1	1.7426	1.30612	132.181	1.37e-30	1.19e-29
ELFN2	2.73732	0.797489	44.2217	2.93e-11	7.69e-11
ELK4	1.01828	2.9067	106.655	5.3e-25	3.35e-24
ELOVL2	2.27961	-0.0416391	27.1607	1.87e-07	3.79e-07
ELOVL4	-1.03682	-0.171944	53.9493	2.06e-13	6.22e-13
ELOVL5	1.11913	6.05713	52.9891	3.35e-13	1e-12
EME1	2.35999	2.40518	204.108	2.65e-46	5.86e-45
EME2	1.6389	0.540727	67.508	2.1e-16	7.73e-16
EMILIN3	-2.25617	-0.393097	179.499	6.23e-41	1.02e-39
EML1	-2.19364	3.676	206.697	7.22e-47	1.64e-45
EMP1	-1.49721	7.35314	99.1143	2.38e-23	1.37e-22
EMP3	-1.06385	4.25393	60.2316	8.43e-15	2.82e-14
EMX1	1.63576	-0.00981982	9.13592	0.00250639	0.00361393
EN2	8.85336	0.811286	96.7739	7.77e-23	4.33e-22
ENC1	2.17334	7.57037	384.297	1.44e-85	2.36e-83
ENDOD1	-1.48625	6.09401	317.614	4.79e-71	3.97e-69
ENGASE	1.36834	6.2939	60.8189	6.26e-15	2.11e-14
ENHO	-2.26786	0.0338395	103.483	2.63e-24	1.6e-23
ENO1	1.01693	10.5124	91.1513	1.33e-21	6.83e-21
ENO3	1.65334	0.970782	79.4818	4.87e-19	2.14e-18
ENOPH1	1.00698	5.8785	166.941	3.45e-38	4.66e-37
ENOX1	-1.08292	0.476133	37.4428	9.41e-10	2.24e-09
ENPEP	-2.66707	3.39093	207.8	4.15e-47	9.55e-46
ENPP1	-1.33846	3.74111	78.3096	8.81e-19	3.81e-18
ENPP2	-1.30327	4.66012	48.8189	2.81e-12	7.87e-12
ENTPD3	-1.76076	0.826625	42.8399	5.94e-11	1.53e-10
ENTPD5	-2.4458	5.2147	410.053	3.57e-91	7.09e-89
ENTPD8	-2.52141	4.99782	123.659	1e-28	7.78e-28
EP400NL	1.08575	1.9216	86.359	1.5e-20	7.21e-20
EPB41L3	-2.59804	4.78883	208.834	2.47e-47	5.74e-46
EPB41L4A	-1.22852	3.13701	80.7304	2.59e-19	1.16e-18
EPB41L4B	-1.18983	6.93535	132.642	1.08e-30	9.53e-30
EPDR1	1.07399	5.28182	32.2096	1.38e-08	3.03e-08
EPHA10	-1.375	4.12833	119.786	7.05e-28	5.22e-27
EPHA1	1.0999	5.03517	63.41	1.68e-15	5.84e-15
EPHA7	-2.88017	2.78816	90.4985	1.85e-21	9.42e-21
EPHB2	1.13248	7.79652	61.1921	5.18e-15	1.75e-14
EPHB3	1.83999	7.75982	73.522	9.95e-18	4.01e-17
EPHB4	1.25759	7.56204	168.859	1.31e-38	1.82e-37
EPHX2	-1.40562	5.60812	93.3875	4.3e-22	2.28e-21
EPHX3	3.1075	-0.321256	70.6221	4.33e-17	1.67e-16
EPHX4	5.80355	3.00629	381.339	6.36e-85	1.01e-82
EPM2A	-1.28183	2.2612	166.297	4.76e-38	6.37e-37
EPYC	9.48512	1.21533	97.3274	5.88e-23	3.3e-22
ERCC6L	2.19451	3.50837	194.599	3.15e-44	6.16e-43
EREG	3.53379	6.16495	73.7083	9.06e-18	3.66e-17
ERMN	1.69642	-0.0960402	39.0714	4.09e-10	9.95e-10
ERO1L	1.05322	6.81408	78.8844	6.59e-19	2.87e-18
ERP27	3.20652	2.85612	67.8447	1.77e-16	6.55e-16
ESCO2	1.14372	4.04498	50.3389	1.29e-12	3.72e-12
ESM1	7.24475	3.18711	629.325	7.01e-139	7.46e-136
ESPL1	1.17893	4.57597	83.0886	7.85e-20	3.62e-19
ESPN	-1.29579	5.04501	64.9151	7.82e-16	2.78e-15
ESR1	-1.00173	-0.464501	30.2565	3.79e-08	8.06e-08
ETFDH	-1.74822	4.66081	483.781	3.21e-107	1.09e-104
ETHE1	-1.73314	7.17828	342.094	2.23e-76	2.5e-74
ETNK1	-1.11611	6.89626	174.214	8.89e-40	1.33e-38
ETS2	1.18031	9.30585	83.7952	5.49e-20	2.56e-19
ETV4	5.87522	6.72566	638.867	5.89e-141	6.76e-138
ETV5	1.5236	4.3786	56.1454	6.73e-14	2.1e-13
EVI2A	-1.31959	3.01809	68.1655	1.5e-16	5.6e-16
EVI2B	-1.38037	4.04327	72.8525	1.4e-17	5.56e-17
EVPL	1.68645	7.18019	107.5	3.46e-25	2.21e-24
EVX1	4.12917	0.94253	66.0027	4.5e-16	1.63e-15
EXO1	1.8761	4.00739	173.953	1.01e-39	1.52e-38
EXOSC2	1.04306	5.08892	167.452	2.67e-38	3.62e-37
EXOSC5	1.26837	5.07676	142.371	8.07e-33	8.09e-32
EXOSC7	1.01188	5.36966	146.123	1.22e-33	1.27e-32
EXOSC8	1.23015	5.01426	121.189	3.47e-28	2.61e-27
EYA1	4.53361	1.39007	47.029	6.99e-12	1.92e-11
EYA2	-2.65839	2.53199	98.1664	3.85e-23	2.18e-22
EZH2	1.40593	5.12815	176.974	2.22e-40	3.49e-39
F12	1.35305	4.20825	80.3866	3.08e-19	1.37e-18
F13A1	-2.55041	4.66547	124.325	7.15e-29	5.61e-28
F2RL1	-1.09353	7.02725	140.737	1.84e-32	1.81e-31
F2RL2	2.20989	3.03075	79.5531	4.69e-19	2.07e-18
F2R	1.22965	5.59887	65.1898	6.8e-16	2.43e-15
F5	3.36931	3.66415	57.0903	4.16e-14	1.32e-13
F7	4.25407	0.302683	59.1485	1.46e-14	4.79e-14
FAAH2	1.07228	3.4108	67.7509	1.86e-16	6.86e-16
FABP1	-2.19297	9.54536	64.698	8.73e-16	3.09e-15
FABP2	-2.90546	4.31105	118.678	1.23e-27	9.01e-27
FABP6	-1.72229	3.59245	25.309	4.88e-07	9.59e-07
FADS1	1.56379	4.7761	50.5487	1.16e-12	3.35e-12
FADS2	1.77044	5.54655	39.2519	3.73e-10	9.1e-10
FADS6	-2.27047	0.0226766	23.1857	1.47e-06	2.79e-06
FAIM3	-1.35639	2.93572	53.9626	2.04e-13	6.18e-13
FAIM	1.07452	3.37369	89.4274	3.18e-21	1.6e-20
FAM107A	-3.23887	2.6967	443.624	1.76e-98	4.68e-96
FAM107B	-1.21476	5.98025	95.1401	1.77e-22	9.62e-22
FAM110B	-1.08183	1.127	45.973	1.2e-11	3.22e-11
FAM111B	1.32616	4.84171	88.1184	6.17e-21	3.04e-20
FAM120C	1.12277	2.53789	56.3127	6.18e-14	1.94e-13
FAM124A	-1.31553	0.181543	56.5285	5.54e-14	1.74e-13
FAM129A	-2.72137	4.82361	274.887	9.77e-62	5.11e-60
FAM132A	-1.79143	1.40202	68.5751	1.22e-16	4.58e-16
FAM133B	1.11722	2.85882	158.048	3.02e-36	3.67e-35
FAM134B	-1.20048	5.3537	78.7831	6.93e-19	3.02e-18
FAM13C	-1.66645	1.52946	111.938	3.69e-26	2.47e-25
FAM150A	5.25182	0.964822	146.554	9.82e-34	1.03e-32
FAM151A	-5.27809	0.0243052	466.988	1.45e-103	4.6e-101
FAM155A	1.03278	0.39406	16.232	5.6e-05	9.34e-05
FAM155B	2.1725	1.75569	18.058	2.14e-05	3.7e-05
FAM156A	1.27289	5.28005	89.4998	3.07e-21	1.54e-20
FAM161A	1.67355	1.99856	173.992	9.94e-40	1.49e-38
FAM161B	-1.02726	1.45018	84.8259	3.26e-20	1.54e-19
FAM167A	1.1886	2.23404	20.7127	5.34e-06	9.68e-06
FAM169A	1.62485	3.56258	53.8337	2.18e-13	6.59e-13
FAM171A2	1.32243	-0.228409	40.1667	2.33e-10	5.77e-10
FAM176A	4.66816	3.13489	265.245	1.23e-59	5.67e-58
FAM178B	2.39782	-0.479927	35.7995	2.19e-09	5.07e-09
FAM188B	1.65945	3.37954	184.543	4.94e-42	8.48e-41
FAM189A1	-1.84952	2.47322	36.1189	1.86e-09	4.33e-09
FAM189A2	-2.0884	0.386462	82.5523	1.03e-19	4.71e-19
FAM19A5	1.8727	1.91326	91.5311	1.1e-21	5.67e-21
FAM23A	-3.77072	4.62314	373.759	2.84e-83	4.23e-81
FAM24B	1.82403	1.04624	54.7827	1.35e-13	4.13e-13
FAM27C	1.02847	-0.104576	19.2534	1.14e-05	2.02e-05
FAM3D	-1.04307	7.86533	30.2764	3.75e-08	7.98e-08
FAM40B	3.17287	2.95891	185	3.93e-42	6.82e-41
FAM46B	-2.85497	1.84362	228.173	1.49e-51	4.56e-50
FAM46C	-1.93305	5.18749	155.03	1.38e-35	1.61e-34
FAM49A	-1.06735	1.19209	39.9717	2.58e-10	6.37e-10
FAM53A	2.22168	0.864686	117.869	1.85e-27	1.34e-26
FAM54A	1.91112	3.2496	174.572	7.42e-40	1.12e-38
FAM55A	-2.14514	4.45333	59.2859	1.36e-14	4.47e-14
FAM55B	-1.24038	1.92942	20.9534	4.71e-06	8.58e-06
FAM55D	-2.8502	5.76408	86.8674	1.16e-20	5.62e-20
FAM57A	1.43568	5.13854	116.508	3.68e-27	2.61e-26
FAM59A	-1.01462	3.22807	78.3313	8.71e-19	3.77e-18
FAM5C	-2.77368	1.60654	29.2109	6.49e-08	1.36e-07
FAM60A	1.31151	7.16481	175.732	4.14e-40	6.38e-39
FAM63A	-1.03498	4.50307	154.564	1.74e-35	2.01e-34
FAM64A	1.72179	3.29928	118.641	1.26e-27	9.17e-27
FAM65B	-1.10537	2.43509	36.3875	1.62e-09	3.79e-09
FAM66D	1.32392	0.0935424	9.49174	0.00206399	0.00299955
FAM70A	-1.98775	0.379208	114.68	9.25e-27	6.45e-26
FAM70B	2.34459	1.81586	87.9489	6.72e-21	3.3e-20
FAM71D	1.31774	0.365657	101.081	8.83e-24	5.23e-23
FAM71E1	1.82804	1.89002	112.042	3.5e-26	2.35e-25
FAM72A	2.74312	1.56426	223.531	1.54e-50	4.44e-49
FAM72B	2.02891	3.21156	147.431	6.32e-34	6.68e-33
FAM72D	2.40505	2.42153	198.951	3.54e-45	7.36e-44
FAM78B	1.17522	0.407328	47.8613	4.57e-12	1.27e-11
FAM82A1	-1.93973	3.00092	401.004	3.33e-89	6.36e-87
FAM83A	3.27304	1.20139	40.1017	2.41e-10	5.96e-10
FAM84B	1.04704	6.57185	87.2999	9.33e-21	4.55e-20
FAM86B1	1.20093	2.19897	35.2398	2.91e-09	6.7e-09
FAM86B2	1.81453	-0.28229	35.0797	3.16e-09	7.25e-09
FAM89A	2.27928	3.32982	273.359	2.1e-61	1.08e-59
FAM92A1	2.19372	3.3878	147.042	7.69e-34	8.09e-33
FAM95B1	-1.75229	0.541882	61.9485	3.53e-15	1.2e-14
FANCA	1.63393	4.94925	166.133	5.17e-38	6.88e-37
FANCB	2.85561	1.36729	235.331	4.1e-53	1.35e-51
FANCD2	1.24221	4.80999	127.519	1.43e-29	1.17e-28
FANCI	1.47809	5.99521	198.898	3.63e-45	7.55e-44
FANCM	1.05509	2.68763	96.767	7.8e-23	4.34e-22
FAP	4.31466	4.55761	147.421	6.35e-34	6.7e-33
FASN	1.36021	8.59879	99.0264	2.49e-23	1.43e-22
FAS	-1.21581	4.43957	98.7038	2.93e-23	1.68e-22
FBF1	1.5597	2.4848	131.473	1.95e-30	1.69e-29
FBLIM1	-1.1936	6.61291	291.213	2.71e-65	1.72e-63
FBLN1	-1.48637	6.79522	56.758	4.93e-14	1.56e-13
FBLN2	-1.23848	5.75463	31.2339	2.29e-08	4.94e-08
FBLN5	-1.22794	4.34932	62.1368	3.2e-15	1.1e-14
FBL	1.0462	7.74294	133.261	7.93e-31	7.03e-30
FBXL16	1.49477	3.12239	32.7871	1.03e-08	2.27e-08
FBXL22	-2.04033	0.752572	211.524	6.39e-48	1.55e-46
FBXL2	1.1727	1.21764	27.0014	2.03e-07	4.1e-07
FBXL7	-1.06907	2.67875	58.8257	1.72e-14	5.63e-14
FBXO16	2.19	0.913509	72.0576	2.09e-17	8.23e-17
FBXO2	2.54121	3.11392	46.7962	7.88e-12	2.15e-11
FBXO32	-1.46019	4.69308	113.976	1.32e-26	9.08e-26
FBXO41	2.31453	4.29023	177.206	1.97e-40	3.11e-39
FBXO44	1.05747	3.43102	52.0271	5.47e-13	1.61e-12
FBXO5	1.10942	3.94484	125.852	3.31e-29	2.66e-28
FCER1A	-2.36318	-0.0649029	117.116	2.71e-27	1.93e-26
FCER2	-2.30742	0.0558179	28.2226	1.08e-07	2.23e-07
FCGBP	-2.0015	10.8184	43.4653	4.32e-11	1.12e-10
FCGR1A	1.17933	1.31894	19.3363	1.1e-05	1.94e-05
FCGR1C	1.01098	-0.175613	17.2015	3.36e-05	5.7e-05
FCGR2B	-1.15846	2.59673	27.6897	1.42e-07	2.91e-07
FCGRT	-1.08497	7.90433	74.3774	6.45e-18	2.63e-17
FCHO1	1.62355	4.04427	66.7971	3.01e-16	1.1e-15
FCN1	-1.78099	1.15494	45.3655	1.63e-11	4.35e-11
FCN3	1.91635	-0.363466	68.5096	1.26e-16	4.73e-16
FCRL2	-2.17437	0.0244762	63.2273	1.84e-15	6.4e-15
FCRL3	-1.5992	0.120647	29.19	6.56e-08	1.37e-07
FCRL5	-1.53288	2.19299	30.8444	2.8e-08	6.01e-08
FCRLA	-2.43984	0.816412	76.7468	1.94e-18	8.22e-18
FCRLB	1.77227	-0.42037	65.1798	6.84e-16	2.44e-15
FEN1	1.10953	5.85147	112.942	2.22e-26	1.51e-25
FER1L6	-2.33941	3.23253	48.3429	3.58e-12	9.97e-12
FERMT1	1.57099	8.22394	97.7044	4.86e-23	2.75e-22
FERMT2	-1.45687	5.09331	70.1194	5.58e-17	2.14e-16
FEZ1	-1.39168	2.61441	103.555	2.53e-24	1.54e-23
FEZF1	9.48818	0.966662	120.685	4.48e-28	3.35e-27
FGA	2.74728	-0.334993	22.542	2.06e-06	3.85e-06
FGB	4.29348	0.126392	27.3777	1.67e-07	3.4e-07
FGD2	-1.05742	2.30346	58.8034	1.74e-14	5.69e-14
FGF11	1.21005	0.894361	48.7516	2.91e-12	8.14e-12
FGF18	2.9213	0.39935	118.974	1.06e-27	7.8e-27
FGF19	3.92741	1.79351	29.6634	5.14e-08	1.09e-07
FGF2	-1.31841	2.8053	53.1472	3.09e-13	9.26e-13
FGF9	-1.07718	0.284363	16.9533	3.83e-05	6.46e-05
FGFBP3	1.44221	1.27027	67.6079	1.99e-16	7.36e-16
FGFR2	-2.01331	4.88528	104.689	1.43e-24	8.83e-24
FGFR4	1.07121	6.87201	41.2254	1.36e-10	3.41e-10
FGFRL1	1.78681	6.13934	138.062	7.07e-32	6.73e-31
FGGY	1.95336	4.74482	40.7861	1.7e-10	4.24e-10
FGL2	-2.59764	5.31024	274.464	1.21e-61	6.27e-60
FHAD1	1.90023	-0.181061	65.817	4.95e-16	1.78e-15
FHL1	-2.88321	5.96463	241.559	1.8e-54	6.41e-53
FHL5	-1.39262	0.132893	77.1815	1.56e-18	6.65e-18
FIBCD1	2.22414	3.74101	25.2365	5.07e-07	9.94e-07
FIGF	-4.31449	-0.486378	264.053	2.24e-59	1.02e-57
FIGNL1	1.3257	4.59421	162.776	2.8e-37	3.59e-36
FILIP1	-2.26588	1.69697	177.701	1.54e-40	2.45e-39
FITM2	1.20266	2.43648	50.1756	1.41e-12	4.04e-12
FJX1	3.39133	2.29435	291.134	2.81e-65	1.78e-63
FKBP10	1.81785	6.54349	69.1339	9.2e-17	3.48e-16
FKBP14	1.00064	3.16659	90.3823	1.96e-21	9.98e-21
FKBP1B	-1.36507	1.83915	52.6225	4.04e-13	1.2e-12
FKBP9L	1.75909	2.3405	102.997	3.36e-24	2.03e-23
FLI1	-1.1918	3.50639	79.8803	3.98e-19	1.76e-18
FLJ10213	1.16613	-0.0652319	44.9578	2.01e-11	5.33e-11
FLJ10661	1.77287	-0.316738	58.8704	1.68e-14	5.5e-14
FLJ13197	1.33603	0.100933	38.0872	6.77e-10	1.62e-09
FLJ22536	2.4287	-0.515494	97.6568	4.98e-23	2.81e-22
FLJ32063	-1.28958	3.37325	15.703	7.41e-05	0.000122109
FLJ40330	-2.03394	1.05788	80.7241	2.6e-19	1.16e-18
FLJ45244	1.76101	0.832516	86.5608	1.36e-20	6.53e-20
FLJ45445	1.84634	2.24378	54.0805	1.92e-13	5.84e-13
FLNA	-1.43149	10.0549	62.2481	3.03e-15	1.04e-14
FLNC	-2.74369	6.78809	162.449	3.3e-37	4.2e-36
FLRT1	-1.1335	0.131909	38.4685	5.56e-10	1.34e-09
FLVCR2	-2.18791	3.40495	270.285	9.83e-61	4.84e-59
FMN2	-3.12459	0.0967855	70.7145	4.13e-17	1.6e-16
FMNL2	1.14335	5.63246	127.608	1.37e-29	1.12e-28
FMO1	-2.75398	-0.17756	70.8717	3.81e-17	1.48e-16
FMO2	-1.03843	0.842062	9.34091	0.00224094	0.00324374
FMO3	1.80976	0.063564	74.6825	5.53e-18	2.26e-17
FMO4	-1.80283	2.12136	233.79	8.89e-53	2.86e-51
FMO5	-1.97244	4.43294	178.515	1.02e-40	1.64e-39
FN1	1.15362	10.4315	16.0893	6.04e-05	0.000100422
FNBP1	-1.65373	5.64268	175.204	5.4e-40	8.26e-39
FNDC1	1.11666	5.34441	12.6748	0.000370614	0.000575424
FNDC8	2.0401	-0.543888	121.191	3.47e-28	2.61e-27
FNIP2	-1.002	5.11785	129.188	6.17e-30	5.17e-29
FOLH1	1.75698	1.17555	52.7396	3.81e-13	1.13e-12
FOLR1	5.46728	2.07513	77.744	1.17e-18	5.04e-18
FOLR2	-2.55864	2.99391	197.979	5.77e-45	1.18e-43
FOSL1	2.88519	4.0897	88.5763	4.89e-21	2.43e-20
FOXA2	1.54947	5.33296	77.425	1.38e-18	5.89e-18
FOXC1	1.75784	2.51391	48.9146	2.67e-12	7.51e-12
FOXD2	-1.43303	3.95447	90.2734	2.07e-21	1.05e-20
FOXF1	-1.24114	4.21656	78.3123	8.8e-19	3.81e-18
FOXF2	-2.33738	2.95263	277.603	2.5e-62	1.34e-60
FOXM1	1.56949	6.37625	108.657	1.93e-25	1.25e-24
FOXP2	-2.26798	1.69534	77.4728	1.35e-18	5.76e-18
FOXP3	2.10833	1.38418	92.6042	6.39e-22	3.35e-21
FOXQ1	6.72465	5.79614	450.338	6.09e-100	1.71e-97
FOXRED2	1.19411	4.47053	69.4515	7.83e-17	2.98e-16
FOXS1	2.22594	1.26233	161.941	4.26e-37	5.39e-36
FPR2	1.31928	0.696803	13.1207	0.000292055	0.000457504
FREM1	1.95604	4.42488	25.8301	3.73e-07	7.38e-07
FREM2	1.55967	2.77491	12.6047	0.000384788	0.000596686
FRMD1	-1.84375	3.33007	57.1237	4.09e-14	1.3e-13
FRMD3	-2.18379	1.6482	133.55	6.85e-31	6.1e-30
FRMD5	2.88521	2.22343	113.567	1.62e-26	1.11e-25
FRMPD1	1.54244	-0.356107	14.6261	0.000131087	0.000211416
FRRS1	-1.06723	2.19679	51.1797	8.43e-13	2.45e-12
FSCN1	1.45103	6.23715	36.0129	1.96e-09	4.56e-09
FSTL3	1.11996	4.90491	31.5161	1.98e-08	4.29e-08
FSTL4	2.03569	-0.277735	19.6541	9.28e-06	1.65e-05
FTSJ1	1.16277	5.45062	194.329	3.61e-44	7.05e-43
FUCA1	-1.69985	6.68839	437.347	4.09e-97	1.05e-94
FUT1	3.38887	2.83331	315.132	1.66e-70	1.36e-68
FUT7	1.41477	0.0456616	33.5937	6.79e-09	1.52e-08
FXYD1	-3.97855	1.03324	273.745	1.73e-61	8.93e-60
FXYD3	-1.45501	8.80813	103.165	3.08e-24	1.87e-23
FXYD5	2.04409	6.64831	196.401	1.27e-44	2.58e-43
FXYD6	-2.17903	4.56765	149.696	2.02e-34	2.19e-33
FZD10	3.86812	2.8098	49.2438	2.26e-12	6.39e-12
FZD3	1.95059	3.18092	129.833	4.46e-30	3.75e-29
FZD9	1.89811	0.0668871	25.5179	4.38e-07	8.63e-07
GAB1	-1.13703	5.16594	234.921	5.04e-53	1.65e-51
GABRA4	2.3501	0.251492	18.8174	1.44e-05	2.52e-05
GABRD	3.9268	0.460436	340.738	4.41e-76	4.79e-74
GABRE	2.56389	4.31659	106.633	5.36e-25	3.39e-24
GABRP	4.69519	3.77351	57.8398	2.84e-14	9.15e-14
GAD1	7.76192	1.87323	198.885	3.66e-45	7.59e-44
GALNT12	-1.32105	6.34977	130.435	3.29e-30	2.8e-29
GALNT6	2.06748	6.2202	164.344	1.27e-37	1.65e-36
GALNT9	2.00339	-0.513145	12.9648	0.000317399	0.000495577
GALNTL1	-2.63097	0.192833	139.682	3.12e-32	3.04e-31
GALNTL2	-1.87212	2.16721	84.6428	3.57e-20	1.69e-19
GAL	1.23959	3.00056	11.9826	0.000536989	0.000821754
GAP43	-2.84748	0.605507	115.463	6.23e-27	4.38e-26
GAPDH	1.00985	11.8161	110.025	9.67e-26	6.35e-25
GAPT	-1.70995	0.0994815	92.5442	6.58e-22	3.45e-21
GARS	1.3732	7.69413	231.467	2.85e-52	9.01e-51
GART	1.06629	6.76784	186.196	2.15e-42	3.81e-41
GAS2	3.23162	1.3384	130.21	3.69e-30	3.12e-29
GAS5	1.29213	7.03155	77.3368	1.44e-18	6.16e-18
GAS7	-1.37891	4.72451	72.9076	1.36e-17	5.41e-17
GATA4	6.22578	1.15578	21.4917	3.55e-06	6.53e-06
GATC	1.10631	1.81687	77.4149	1.39e-18	5.92e-18
GBA3	-4.91497	2.3962	301.308	1.71e-67	1.2e-65
GBP3	-1.06163	6.23783	43.5487	4.14e-11	1.07e-10
GCG	-4.91873	3.27582	87.74	7.46e-21	3.66e-20
GCNT2	-3.67001	2.36028	489.018	2.33e-108	8.68e-106
GCNT3	-1.96367	7.32098	75.6801	3.34e-18	1.39e-17
GCNT4	-2.08398	0.450555	117.029	2.83e-27	2.02e-26
GCOM1	-1.27059	4.41424	106.521	5.67e-25	3.58e-24
GCSH	2.17777	0.989012	92.8751	5.57e-22	2.93e-21
GDAP1	1.07986	3.44476	43.401	4.46e-11	1.16e-10
GDF10	2.43337	1.24992	12.3921	0.000431155	0.000665539
GDF11	1.16594	3.38891	71.8497	2.32e-17	9.11e-17
GDF15	2.93147	7.54323	162.382	3.41e-37	4.33e-36
GDPD2	-3.44472	2.27467	198.714	3.99e-45	8.25e-44
GDPD3	-2.40248	3.67977	223.559	1.51e-50	4.39e-49
GDPD5	2.95554	4.87011	160.788	7.61e-37	9.55e-36
GEFT	-2.14187	3.42234	169.138	1.14e-38	1.59e-37
GEMIN6	1.05124	3.60187	97.2998	5.96e-23	3.34e-22
GFRA1	-2.87278	2.79155	171.848	2.92e-39	4.23e-38
GFRA2	-3.86921	0.304615	488.488	3.04e-108	1.1e-105
GFRA3	-2.67297	0.413216	88.2645	5.73e-21	2.83e-20
GGCT	1.33628	6.68203	148.395	3.89e-34	4.17e-33
GGH	1.27978	7.09798	42.0979	8.68e-11	2.21e-10
GGT6	-1.76902	6.35102	94.9734	1.93e-22	1.04e-21
GGTA1	-2.26455	1.77513	212.122	4.73e-48	1.16e-46
GHR	-2.03345	2.24715	107.861	2.88e-25	1.85e-24
GIF	5.0516	1.16417	58.5001	2.03e-14	6.61e-14
GIMAP1	-1.4251	2.01618	123.566	1.05e-28	8.14e-28
GIMAP4	-1.16986	4.13954	63.2459	1.82e-15	6.34e-15
GIMAP5	-1.47963	3.49497	111.814	3.92e-26	2.63e-25
GIMAP6	-1.44362	3.8276	104.174	1.85e-24	1.13e-23
GIMAP7	-1.53559	3.03818	129.116	6.4e-30	5.35e-29
GIMAP8	-1.47519	3.32318	121.566	2.87e-28	2.17e-27
GINS1	1.77118	5.07017	148.555	3.59e-34	3.85e-33
GINS2	1.22154	4.9856	75.8692	3.03e-18	1.26e-17
GINS3	1.15787	3.79692	104.89	1.29e-24	7.99e-24
GINS4	1.55608	3.9429	105.967	7.5e-25	4.71e-24
GJA3	4.62127	-0.268475	81.856	1.46e-19	6.65e-19
GJB3	1.54636	4.85808	51.6782	6.54e-13	1.91e-12
GJB4	4.9533	2.14962	173.231	1.46e-39	2.16e-38
GJB5	5.54049	1.86054	72.8657	1.39e-17	5.53e-17
GJC1	-1.17111	2.92182	49.8807	1.63e-12	4.67e-12
GJC2	1.14252	2.12428	15.2866	9.24e-05	0.000150997
GLA	1.04004	5.15795	95.8519	1.24e-22	6.77e-22
GLDN	-2.53545	1.6517	221.58	4.09e-50	1.14e-48
GLI3	-1.4387	2.68496	54.5724	1.5e-13	4.58e-13
GLIPR2	-1.85436	4.64192	237.137	1.66e-53	5.59e-52
GLMN	1.18989	3.13655	130.116	3.86e-30	3.26e-29
GLS2	4.27797	2.68276	273.026	2.49e-61	1.27e-59
GLTPD1	-1.08091	5.568	221.38	4.52e-50	1.26e-48
GLTP	-1.451	5.70674	498.749	1.78e-110	7.16e-108
GLYATL1	4.2904	1.29205	98.2186	3.75e-23	2.13e-22
GMPR	1.33645	3.45033	31.0978	2.45e-08	5.29e-08
GMPS	1.08969	6.10871	251.533	1.2e-56	4.68e-55
GNA11	-1.82662	5.90878	479.194	3.2e-106	1.06e-103
GNA15	1.21912	3.85178	38.6858	4.98e-10	1.21e-09
GNAI1	-1.34161	4.23584	97.3074	5.94e-23	3.33e-22
GNAL	-1.3795	1.71705	80.4802	2.94e-19	1.31e-18
GNAO1	-3.08958	2.89575	219.576	1.12e-49	3.03e-48
GNB1L	1.49162	3.41013	148.314	4.05e-34	4.34e-33
GNG12	-1.04234	7.5586	212.253	4.43e-48	1.09e-46
GNG2	-1.81128	3.91251	239.688	4.6e-54	1.6e-52
GNG4	2.77256	5.38166	48.1159	4.02e-12	1.11e-11
GNG7	-2.55295	2.06118	325.611	8.69e-73	7.7e-71
GNL3	1.27632	7.10309	237.491	1.39e-53	4.71e-52
GOLGA6L10	1.04765	1.99462	58.1383	2.44e-14	7.91e-14
GOLGA6L5	1.22528	-0.0518986	40.9572	1.56e-10	3.89e-10
GOLGA6L9	1.12954	2.8746	63.2576	1.81e-15	6.3e-15
GOLGA7B	3.17447	3.10871	158.148	2.87e-36	3.5e-35
GOLGA8A	1.38587	5.10886	36.0085	1.96e-09	4.57e-09
GOLGA8B	1.83711	3.75612	52.2618	4.86e-13	1.43e-12
GOLM1	-1.1138	8.6493	95.2307	1.69e-22	9.21e-22
GOLT1A	1.32446	3.47278	46.8238	7.77e-12	2.12e-11
GPA33	-1.74538	8.27649	131.63	1.8e-30	1.57e-29
GPATCH4	1.10965	5.62622	163.967	1.54e-37	1.99e-36
GPC2	2.45926	0.601913	130.167	3.77e-30	3.18e-29
GPCPD1	1.32249	6.60136	56.4372	5.8e-14	1.82e-13
GPD1L	-1.3922	6.2771	319.099	2.28e-71	1.92e-69
GPER	-2.23801	1.80968	153.379	3.17e-35	3.6e-34
GPIHBP1	-1.58394	-0.452608	42.2676	7.96e-11	2.03e-10
GPM6A	-3.98875	1.937	100.702	1.07e-23	6.3e-23
GPM6B	-2.60879	2.02542	270.686	8.04e-61	3.98e-59
GPR109A	1.90504	1.46151	26.4958	2.64e-07	5.28e-07
GPR109B	2.3922	1.14791	30.8234	2.83e-08	6.07e-08
GPR128	-1.77609	3.66285	42.0168	9.05e-11	2.3e-10
GPR133	-1.30957	1.60774	41.5896	1.13e-10	2.85e-10
GPR143	2.5609	2.47066	46.6188	8.62e-12	2.34e-11
GPR146	-1.04911	1.35749	98.3603	3.49e-23	1.98e-22
GPR157	1.75821	1.27349	100.438	1.22e-23	7.18e-23
GPR15	-3.71198	0.707632	133.249	7.98e-31	7.06e-30
GPR172B	-2.66817	0.642705	129.115	6.4e-30	5.35e-29
GPR176	1.19577	1.4541	42.1942	8.26e-11	2.1e-10
GPR180	1.22575	4.5584	196.015	1.55e-44	3.11e-43
GPR183	-1.04235	3.28637	43.0557	5.32e-11	1.37e-10
GPR18	-1.60813	-0.365525	95.0241	1.88e-22	1.02e-21
GPR19	2.44008	0.268057	160.294	9.76e-37	1.21e-35
GPR34	-1.85019	2.3997	171.133	4.18e-39	6.01e-38
GPR37L1	-1.24067	0.764284	61.4635	4.51e-15	1.53e-14
GPR37	1.42631	1.06108	22.068	2.63e-06	4.89e-06
GPR3	3.58898	0.607759	189.453	4.18e-43	7.71e-42
GPR44	-2.81751	1.28679	262.386	5.18e-59	2.32e-57
GPR4	1.52116	2.33987	119.239	9.29e-28	6.84e-27
GPR56	1.39665	7.94943	142.171	8.92e-33	8.93e-32
GPR64	1.40699	0.459669	11.2461	0.000797926	0.00120376
GPR75	1.30054	-0.449156	62.9736	2.09e-15	7.26e-15
GPR81	4.41038	0.542678	65.3242	6.35e-16	2.27e-15
GPR83	3.07861	0.151903	27.0564	1.98e-07	3.99e-07
GPR84	1.91	0.197137	62.625	2.5e-15	8.62e-15
GPRASP1	-1.46787	2.45366	105.852	7.95e-25	4.98e-24
GPRIN2	-1.58799	4.43217	128.517	8.65e-30	7.16e-29
GPSM2	1.42928	6.65785	108.218	2.41e-25	1.55e-24
GPT2	1.64967	6.09115	141.679	1.14e-32	1.14e-31
GPT	-3.44925	4.36995	335.404	6.4e-75	6.71e-73
GPX2	1.21144	9.32124	56.1946	6.56e-14	2.05e-13
GPX3	-2.23277	5.38152	137.451	9.61e-32	9.07e-31
GRAMD1A	1.52616	6.16801	169.029	1.21e-38	1.68e-37
GRAMD1B	1.21888	1.5168	15.1841	9.75e-05	0.000159074
GRAMD1C	-1.4428	3.21774	109.102	1.54e-25	1e-24
GRAMD2	1.96474	2.84885	71.5678	2.68e-17	1.05e-16
GRAMD3	-1.46462	4.73377	366.787	9.37e-82	1.29e-79
GRB7	1.35139	5.47292	94.5542	2.38e-22	1.29e-21
GREB1	1.97433	0.465426	93.6176	3.83e-22	2.04e-21
GREM2	-3.57696	3.58443	215.52	8.58e-49	2.22e-47
GRHL1	3.25442	2.72588	212.05	4.9e-48	1.2e-46
GRHL3	5.90667	2.25027	252.331	8.06e-57	3.18e-55
GRID2IP	1.11523	0.148201	36.6991	1.38e-09	3.24e-09
GRIK3	-3.19679	0.654999	256.946	7.95e-58	3.35e-56
GRIK5	-2.88992	0.803997	165.08	8.79e-38	1.15e-36
GRIN2B	3.63892	0.484255	133.034	8.89e-31	7.85e-30
GRIN2C	1.14554	-0.132924	18.3747	1.81e-05	3.15e-05
GRIN2D	5.22001	5.24249	433.867	2.34e-96	5.71e-94
GRIN3A	-1.66721	0.482867	116.686	3.36e-27	2.39e-26
GRINA	1.11922	7.86605	115.864	5.09e-27	3.59e-26
GRM4	3.52752	-0.171633	27.469	1.6e-07	3.25e-07
GRM8	2.64936	3.73327	47.4645	5.6e-12	1.54e-11
GRPEL2	1.10363	4.97813	190.615	2.33e-43	4.33e-42
GRPR	4.16035	0.270159	63.4621	1.63e-15	5.69e-15
GRP	3.10991	0.705407	57.9655	2.67e-14	8.6e-14
GSDMA	3.62206	1.79471	111.217	5.3e-26	3.53e-25
GSG2	1.6673	2.52757	120.609	4.65e-28	3.47e-27
GSN	-1.69664	8.5026	184.294	5.6e-42	9.55e-41
GSTA1	-4.09077	2.6925	164.133	1.41e-37	1.83e-36
GSTA2	-5.34634	-0.416556	194.256	3.74e-44	7.29e-43
GSTM1	-1.31431	2.99052	10.8673	0.000978763	0.00146265
GSTM2	-1.45066	3.30818	68.9497	1.01e-16	3.81e-16
GSTM5	-2.9548	1.01322	380.898	7.93e-85	1.24e-82
GSTT2	1.05285	1.33914	12.8441	0.000338537	0.000527312
GTF2F2	1.25749	5.67458	124.516	6.5e-29	5.11e-28
GTF2IRD1	2.2937	5.87795	355.393	2.84e-79	3.52e-77
GTF3A	1.81402	7.60741	127.144	1.73e-29	1.41e-28
GTPBP4	1.33746	6.26274	316.929	6.76e-71	5.56e-69
GTPBP5	1.01511	5.19609	95.684	1.35e-22	7.36e-22
GTSE1	1.68138	4.38133	185.889	2.51e-42	4.41e-41
GUCA1B	1.3115	-0.118283	34.7648	3.72e-09	8.48e-09
GUCA2A	-5.41339	6.11271	452.341	2.23e-100	6.39e-98
GUCA2B	-7.11033	4.19428	364.246	3.35e-81	4.42e-79
GUCY1B2	2.53745	-0.464758	45.9208	1.23e-11	3.31e-11
GUSBL1	1.14503	0.078256	74.1399	7.28e-18	2.96e-17
GVIN1	-1.0087	1.92058	38.2266	6.3e-10	1.52e-09
GYG2	1.17094	4.2797	28.3277	1.02e-07	2.12e-07
GYLTL1B	5.04746	5.22963	283.471	1.32e-63	7.57e-62
GYPC	-1.75894	3.20024	189.467	4.16e-43	7.66e-42
GZMA	-1.55266	3.10374	58.5536	1.98e-14	6.44e-14
GZMB	2.29873	3.56792	51.2373	8.18e-13	2.38e-12
GZMM	-1.52798	0.210722	57.0179	4.32e-14	1.37e-13
H19	4.02753	8.25639	65.2829	6.49e-16	2.32e-15
HABP2	8.55789	1.27263	77.4363	1.37e-18	5.86e-18
HAGHL	3.99148	2.84866	216.927	4.23e-49	1.12e-47
HAND1	-3.82177	1.36712	63.8646	1.33e-15	4.66e-15
HAND2	-3.58099	2.63163	200.288	1.81e-45	3.83e-44
HAPLN1	-2.43317	2.17356	219.641	1.08e-49	2.94e-48
HAPLN3	1.97614	3.79272	79.0864	5.95e-19	2.6e-18
HAR1A	1.21726	0.747941	16.4766	4.93e-05	8.24e-05
HAS2AS	1.71642	0.0761183	29.6229	5.25e-08	1.11e-07
HAUS5	1.43091	4.33522	211.306	7.13e-48	1.72e-46
HAUS6	1.25894	5.11271	226.741	3.06e-51	9.2e-50
HAUS7	1.00483	4.81492	82.8223	8.98e-20	4.12e-19
HBA1	-2.46284	3.26909	53.2023	3.01e-13	9.01e-13
HBA2	-2.0382	4.95616	72.3717	1.78e-17	7.05e-17
HBB	-2.63567	5.03251	113.913	1.36e-26	9.36e-26
HCFC2	-1.11363	3.4941	199.096	3.29e-45	6.86e-44
HCLS1	-1.00218	4.74991	40.706	1.77e-10	4.41e-10
HCN1	3.43685	0.324992	45.566	1.48e-11	3.94e-11
HCN2	1.0559	-0.328948	10.9412	0.000940513	0.00140817
HDAC9	-1.55834	2.59791	73.2579	1.14e-17	4.56e-17
HDC	-1.26253	0.22481	35.7781	2.21e-09	5.12e-09
HEATR1	1.15938	6.11716	182.037	1.74e-41	2.9e-40
HECW1	2.62525	-0.260136	81.2374	2e-19	9.02e-19
HECW2	2.32053	2.29544	149.731	1.99e-34	2.16e-33
HELB	1.29772	0.971112	93.8262	3.44e-22	1.84e-21
HELLS	1.93811	3.88788	192.969	7.15e-44	1.37e-42
HEPACAM2	-2.40241	4.94258	58.0896	2.5e-14	8.1e-14
HEPHL1	7.12784	1.29287	72.1866	1.96e-17	7.73e-17
HES4	1.29261	1.80766	49.3368	2.16e-12	6.1e-12
HES6	1.75676	6.21775	87.4841	8.5e-21	4.16e-20
HEYL	1.2467	3.71843	64.2719	1.08e-15	3.81e-15
HGD	-1.07945	3.44988	29.2909	6.23e-08	1.31e-07
HHIP	-1.53701	0.927524	48.8471	2.77e-12	7.77e-12
HHLA2	-2.70331	6.02298	211.159	7.67e-48	1.85e-46
HIF3A	-2.39353	1.36177	119.806	6.98e-28	5.17e-27
HIGD1A	-1.67812	7.3258	498.033	2.55e-110	9.98e-108
HIST1H1C	-1.74089	4.20708	133.026	8.92e-31	7.87e-30
HIST1H2BD	-1.11199	3.70951	52.3743	4.59e-13	1.36e-12
HIST1H2BJ	1.05065	0.372213	26.7651	2.3e-07	4.62e-07
HIST2H2BF	1.53213	0.354382	71.0623	3.46e-17	1.35e-16
HIST3H2A	1.96629	2.11055	86.0759	1.73e-20	8.3e-20
HIST4H4	1.00311	-0.529356	34.5971	4.06e-09	9.21e-09
HJURP	1.88184	4.89971	238.583	8.01e-54	2.75e-52
HK2	-1.02061	7.74839	72.1214	2.02e-17	7.98e-17
HLA-G	-1.26849	3.0993	38.5289	5.39e-10	1.3e-09
HLF	-2.3278	2.00168	209.233	2.02e-47	4.72e-46
HLX	-1.07761	3.1594	77.4796	1.34e-18	5.74e-18
HM13	1.24404	7.78045	171.288	3.87e-39	5.57e-38
HMGA1	1.39815	8.84693	170.149	6.86e-39	9.71e-38
HMGA2	1.77186	4.32707	44.6163	2.4e-11	6.31e-11
HMGCS2	-2.39055	8.33908	85.0278	2.94e-20	1.39e-19
HMMR	1.41074	5.18637	113.43	1.74e-26	1.19e-25
HMOX1	-1.61962	4.98951	170.774	5.01e-39	7.14e-38
HMP19	-3.78835	0.112202	156.158	7.82e-36	9.24e-35
HOMER1	2.65844	3.17524	248.211	6.37e-56	2.42e-54
HOTAIR	4.98012	-0.256737	28.1575	1.12e-07	2.3e-07
HOXA9	1.05942	5.47884	25.5424	4.33e-07	8.53e-07
HOXB13	-1.75674	4.73601	45.1719	1.8e-11	4.79e-11
HOXB3	1.07784	4.8933	31.1517	2.39e-08	5.15e-08
HOXB6	1.10607	5.32211	24.5158	7.37e-07	1.42e-06
HOXB8	3.15376	4.91876	97.8534	4.51e-23	2.55e-22
HOXC11	4.83172	0.469136	27.1331	1.9e-07	3.84e-07
HOXC4	1.00171	-0.189065	10.3085	0.00132419	0.00195628
HOXC6	2.52173	1.20715	27.9851	1.22e-07	2.51e-07
HOXD1	-1.91161	0.982575	78.7779	6.95e-19	3.03e-18
HPDL	1.38745	4.14967	40.6634	1.81e-10	4.51e-10
HPGDS	-3.33809	0.527116	371.285	9.83e-83	1.41e-80
HPGD	-2.75102	6.016	233.233	1.18e-52	3.78e-51
HPN	2.76252	2.11288	22.7582	1.84e-06	3.45e-06
HPSE	-1.05542	2.97669	46.2828	1.02e-11	2.76e-11
HRASLS2	-3.3441	1.4851	184.873	4.18e-42	7.23e-41
HRASLS5	-1.19605	0.215327	13.1883	0.0002817	0.000442027
HRCT1	-2.64018	3.186	264.061	2.24e-59	1.02e-57
HRNBP3	-4.93529	1.4175	287.824	1.48e-64	9.01e-63
HS3ST3A1	1.3664	0.490593	44.6051	2.41e-11	6.35e-11
HS6ST2	4.16544	4.26501	102.956	3.43e-24	2.07e-23
HSD11B2	-2.46095	7.68579	318.55	3e-71	2.49e-69
HSD17B11	-1.21343	7.27789	241.078	2.29e-54	8.06e-53
HSD17B1	1.03637	0.948068	25.0111	5.7e-07	1.11e-06
HSD17B2	-3.38756	5.25555	249.831	2.83e-56	1.09e-54
HSD17B6	-1.00341	1.60845	42.8542	5.9e-11	1.52e-10
HSD17B7P2	1.98983	1.56916	135.603	2.44e-31	2.22e-30
HSD17B7	1.1675	4.17731	93.8926	3.33e-22	1.78e-21
HSD3B1	-1.49095	-0.182786	14.6513	0.000129342	0.000208738
HSD3B2	-5.60951	2.07577	171.371	3.71e-39	5.36e-38
HSF2BP	1.95748	-0.172236	82.6428	9.83e-20	4.5e-19
HSF4	2.36214	2.88081	110.466	7.75e-26	5.12e-25
HSP90AB1	1.37283	10.9253	248.994	4.3e-56	1.65e-54
HSPA2	-1.59163	4.83806	67.0135	2.7e-16	9.88e-16
HSPA4L	1.88409	3.25016	50.3029	1.32e-12	3.79e-12
HSPA6	1.71161	3.1028	45.1	1.87e-11	4.97e-11
HSPB2	-1.25551	1.21714	84.8716	3.18e-20	1.51e-19
HSPB3	-1.90367	-0.225633	17.3624	3.09e-05	5.26e-05
HSPB6	-3.13362	5.34484	154.674	1.65e-35	1.91e-34
HSPB7	-2.4286	3.38666	91.5632	1.08e-21	5.58e-21
HSPB8	-3.10657	4.42428	225.284	6.37e-51	1.89e-49
HSPD1	1.62328	9.82123	241.534	1.82e-54	6.47e-53
HSPE1	1.18164	7.61998	113.822	1.43e-26	9.78e-26
HSPH1	1.72919	7.95896	133.584	6.74e-31	6e-30
HTR1D	3.06587	3.41952	73.4624	1.03e-17	4.13e-17
HTR4	-2.63601	0.213399	66.6765	3.2e-16	1.17e-15
HTRA3	1.30511	5.70422	32.4993	1.19e-08	2.62e-08
HULC	9.3566	4.09478	38.2727	6.15e-10	1.48e-09
HUNK	1.16081	5.26613	21.7694	3.07e-06	5.68e-06
HVCN1	-1.14289	2.12908	92.0171	8.59e-22	4.46e-21
HYAL3	1.83632	2.31749	149.356	2.4e-34	2.6e-33
IARS	1.13003	7.64337	214.989	1.12e-48	2.87e-47
IBSP	8.05631	0.384787	133.623	6.61e-31	5.89e-30
IDI2	1.08805	2.05742	73.4784	1.02e-17	4.1e-17
IER3	1.33054	7.70056	60.8984	6.01e-15	2.03e-14
IER5L	1.61494	4.12671	120.543	4.81e-28	3.59e-27
IFFO2	1.07635	4.92984	72.9235	1.35e-17	5.37e-17
IFI44	1.24171	3.91824	31.1581	2.38e-08	5.13e-08
IFI6	1.59147	6.44064	38.659	5.05e-10	1.22e-09
IFITM1	1.70854	8.57469	100.146	1.42e-23	8.27e-23
IFITM3	1.40437	8.74478	100.407	1.24e-23	7.29e-23
IFT81	1.21176	3.32559	200.152	1.93e-45	4.09e-44
IGF1	-1.26721	2.80636	25.0425	5.61e-07	1.1e-06
IGF2BP1	5.93746	2.57093	53.1787	3.05e-13	9.11e-13
IGF2BP3	4.87534	3.15673	95.9028	1.21e-22	6.61e-22
IGF2	4.5334	9.56964	46.4745	9.28e-12	2.51e-11
IGFBP3	1.14472	7.03864	32.499	1.19e-08	2.62e-08
IGFBP6	-2.26796	3.73485	226.827	2.93e-51	8.85e-50
IGFL1	8.53163	0.0416479	57.1423	4.05e-14	1.29e-13
IGFL2	5.25063	1.30188	79.4342	4.99e-19	2.19e-18
IGFN1	3.45852	-0.316919	34.0866	5.27e-09	1.19e-08
IGJ	-3.75875	9.66034	211.097	7.92e-48	1.9e-46
IGSF10	-2.55024	1.41342	154.337	1.95e-35	2.25e-34
IGSF22	1.18489	-0.296796	17.9154	2.31e-05	3.97e-05
IGSF3	-1.13464	5.04623	133.412	7.35e-31	6.53e-30
IGSF9	-1.87912	4.94297	226.762	3.03e-51	9.12e-50
IKZF1	-1.48201	3.52213	74.6076	5.74e-18	2.35e-17
IKZF3	-1.02342	0.0188787	23.6794	1.14e-06	2.17e-06
IL10RA	-1.21028	4.22072	52.379	4.58e-13	1.35e-12
IL11RA	-1.20642	2.39627	120.239	5.61e-28	4.17e-27
IL11	5.62828	1.71793	151.429	8.45e-35	9.39e-34
IL13RA2	2.14506	-0.244838	39.5359	3.22e-10	7.91e-10
IL16	-1.47793	3.84076	118.548	1.32e-27	9.59e-27
IL17D	1.05841	0.341666	33.6256	6.68e-09	1.5e-08
IL1A	3.76933	1.39266	88.4358	5.25e-21	2.6e-20
IL1B	1.2651	4.30443	20.4988	5.97e-06	1.08e-05
IL1R2	-1.94368	3.96457	75.5365	3.59e-18	1.49e-17
IL1RAP	1.21736	3.45869	126.525	2.36e-29	1.91e-28
IL1RL2	2.23532	0.753868	53.8382	2.18e-13	6.58e-13
IL1RN	2.15059	4.32175	56.9915	4.38e-14	1.39e-13
IL20RA	1.43094	4.89344	92.3924	7.11e-22	3.72e-21
IL20RB	1.77593	0.744913	35.6163	2.4e-09	5.55e-09
IL23A	4.40122	1.62822	168.455	1.61e-38	2.22e-37
IL24	4.94275	1.19565	63.847	1.34e-15	4.7e-15
IL27RA	1.07045	3.98687	55.4755	9.46e-14	2.93e-13
IL33	1.15981	5.90436	17.2256	3.32e-05	5.64e-05
IL6R	-2.80835	3.70415	518.726	8.01e-115	3.85e-112
IL6ST	-1.22692	4.6086	92.355	7.24e-22	3.78e-21
IL8	3.16028	6.59706	71.1748	3.27e-17	1.28e-16
IMMP2L	1.31893	2.98207	86.9087	1.14e-20	5.51e-20
IMPDH1	1.46675	6.67972	205.231	1.51e-46	3.36e-45
INA	-2.19338	-0.10678	46.6536	8.47e-12	2.3e-11
INE1	1.25659	0.195464	49.5998	1.89e-12	5.36e-12
INHBA	6.53416	3.66787	322.606	3.92e-72	3.36e-70
INHBB	2.92963	3.16448	82.8042	9.06e-20	4.16e-19
INPP5D	1.16361	5.83384	59.7364	1.08e-14	3.59e-14
INPP5J	-1.16837	4.05414	74.5857	5.81e-18	2.37e-17
INS-IGF2	6.51121	0.129323	19.8126	8.54e-06	1.52e-05
INSL5	-7.10841	2.20855	167.719	2.33e-38	3.17e-37
INTU	1.3976	1.56227	109.15	1.5e-25	9.77e-25
IPO4	1.26939	6.06861	145.517	1.66e-33	1.71e-32
IPO5	1.09321	8.13057	133.437	7.26e-31	6.45e-30
IQCC	1.19992	2.01406	92.2016	7.83e-22	4.08e-21
IQCH	2.11168	0.604916	127.628	1.35e-29	1.11e-28
IQGAP2	-1.47526	6.09648	91.524	1.1e-21	5.69e-21
IQGAP3	2.10652	6.05238	209.199	2.05e-47	4.79e-46
IRAK1BP1	1.33127	1.52346	93.7847	3.52e-22	1.88e-21
IRAK1	1.06664	8.17234	93.9889	3.17e-22	1.7e-21
IRAK2	2.0386	3.92131	123.478	1.1e-28	8.49e-28
IRF4	-2.61064	3.10021	178.528	1.02e-40	1.63e-39
IRX2	3.21434	2.45553	25.9006	3.59e-07	7.12e-07
IRX3	4.35083	0.167525	75.3138	4.02e-18	1.66e-17
IRX5	6.73729	-0.0083729	175.251	5.28e-40	8.08e-39
ISM1	2.04456	1.419	40.0018	2.54e-10	6.27e-10
ISM2	4.24655	0.79305	51.2513	8.13e-13	2.37e-12
ISX	-2.32919	4.96744	115.42	6.37e-27	4.48e-26
ITGA11	2.45422	4.89979	75.4187	3.81e-18	1.58e-17
ITGA2	1.52158	6.79237	178.004	1.32e-40	2.11e-39
ITGA7	-1.89789	4.1071	118.106	1.64e-27	1.19e-26
ITGA8	-2.40346	0.993918	165.506	7.09e-38	9.32e-37
ITGAX	1.36288	3.67479	37.6105	8.64e-10	2.06e-09
ITGB3	-1.48281	3.20172	81.6487	1.63e-19	7.37e-19
ITGB7	-1.45581	3.81677	82.6909	9.59e-20	4.4e-19
ITGB8	1.24005	4.80923	55.1359	1.12e-13	3.46e-13
ITGBL1	3.55665	3.46464	83.6363	5.95e-20	2.77e-19
ITIH5	-1.69917	5.04085	94.0997	3e-22	1.61e-21
ITLN1	-2.31513	6.82676	35.2009	2.97e-09	6.83e-09
ITM2A	-1.92387	3.53432	137.181	1.1e-31	1.03e-30
ITM2C	-2.11916	9.19645	237.793	1.19e-53	4.08e-52
ITPKA	-1.76365	4.02211	127.758	1.27e-29	1.04e-28
ITPR1	-1.32047	4.15644	88.9833	3.98e-21	1.99e-20
JAG2	1.77152	5.49322	113.32	1.84e-26	1.25e-25
JAM2	-2.19186	1.92187	178.095	1.26e-40	2.02e-39
JAM3	-1.33784	4.4411	99.3797	2.08e-23	1.21e-22
JAZF1	-1.42555	3.23808	151.858	6.81e-35	7.6e-34
JPH1	1.97508	5.15234	197.843	6.17e-45	1.26e-43
JPH2	-2.79311	3.33193	173.662	1.17e-39	1.75e-38
JSRP1	1.65035	1.95819	20.7133	5.33e-06	9.68e-06
JUB	3.5251	4.67641	581.43	1.83e-128	1.3e-125
KAL1	3.90567	3.48787	183.274	9.35e-42	1.58e-40
KANK2	-1.62932	6.19565	146.694	9.15e-34	9.6e-33
KAT2A	1.50924	6.4265	256.921	8.05e-58	3.39e-56
KAT2B	-1.58318	4.12034	229.729	6.83e-52	2.11e-50
KBTBD11	-1.06597	5.20151	76.9461	1.76e-18	7.46e-18
KCNA3	-2.03019	-0.0942665	93.0659	5.06e-22	2.67e-21
KCNAB1	-1.52384	0.786335	107.765	3.03e-25	1.94e-24
KCNC3	1.04413	1.16687	37.8747	7.54e-10	1.81e-09
KCNG1	-1.93146	1.37629	56.0833	6.95e-14	2.17e-13
KCNH8	3.51799	2.43435	160.027	1.12e-36	1.38e-35
KCNIP4	-2.10509	0.704082	288.133	1.27e-64	7.78e-63
KCNJ11	1.98243	2.23737	117.401	2.35e-27	1.68e-26
KCNJ13	-6.05178	0.191958	166.526	4.25e-38	5.7e-37
KCNJ14	2.58652	0.963325	208.366	3.12e-47	7.24e-46
KCNJ15	2.71138	0.281688	68.4714	1.29e-16	4.82e-16
KCNK10	-1.69822	1.39584	59.119	1.48e-14	4.86e-14
KCNK15	1.91054	0.00747937	25.4789	4.47e-07	8.8e-07
KCNK3	-2.71247	0.383599	105.458	9.69e-25	6.04e-24
KCNK7	1.14147	-0.465074	24.3182	8.17e-07	1.57e-06
KCNMA1	-2.66971	4.78374	134.815	3.62e-31	3.28e-30
KCNMB1	-2.838	3.55042	176.107	3.43e-40	5.31e-39
KCNMB3	1.48529	1.35935	87.2689	9.47e-21	4.61e-20
KCNN2	1.04383	-0.230846	15.1907	9.72e-05	0.000158554
KCNN3	-1.48147	0.523407	83.9165	5.16e-20	2.41e-19
KCNN4	1.59679	6.51025	67.622	1.98e-16	7.31e-16
KCNQ1OT1	2.07319	2.61267	109.632	1.18e-25	7.71e-25
KCNRG	1.76441	-0.21581	71.7734	2.41e-17	9.47e-17
KCNS3	-1.08536	3.4665	45.8077	1.3e-11	3.5e-11
KCTD12	-1.14328	6.29483	41.027	1.5e-10	3.76e-10
KCTD14	1.47899	5.14053	111.089	5.66e-26	3.76e-25
KCTD9	-1.08878	5.30844	154.354	1.94e-35	2.23e-34
KDELC1	1.7883	2.65832	194.077	4.1e-44	7.93e-43
KDELR3	1.11254	5.45376	48.8875	2.71e-12	7.61e-12
KDM4D	1.1854	-0.0915794	73.1747	1.19e-17	4.75e-17
KIAA0020	1.29511	5.84395	211.686	5.89e-48	1.43e-46
KIAA0101	1.24223	4.88715	64.9306	7.76e-16	2.75e-15
KIAA0125	-2.20318	0.914276	65.3799	6.18e-16	2.21e-15
KIAA0319	1.57309	1.97249	24.5454	7.26e-07	1.4e-06
KIAA0406	1.16299	5.65924	121.443	3.06e-28	2.3e-27
KIAA0408	-4.82204	-0.00456935	97.2093	6.24e-23	3.49e-22
KIAA0495	-1.37685	2.14217	105.341	1.03e-24	6.4e-24
KIAA0513	-1.88517	4.21757	222.096	3.16e-50	8.96e-49
KIAA0664P3	1.52822	1.64882	115.906	4.98e-27	3.52e-26
KIAA0748	-1.18102	0.0182487	40.1936	2.3e-10	5.7e-10
KIAA0754	1.24245	3.05943	46.261	1.04e-11	2.79e-11
KIAA0895	2.05766	2.99867	158.379	2.56e-36	3.12e-35
KIAA0907	1.10381	5.70223	95.3235	1.62e-22	8.8e-22
KIAA1024	2.14009	0.845665	150.424	1.4e-34	1.54e-33
KIAA1161	-1.32187	5.64148	191.091	1.84e-43	3.44e-42
KIAA1199	6.1633	7.30106	421.308	1.27e-93	2.95e-91
KIAA1211	-1.86423	4.81784	169.593	9.08e-39	1.27e-37
KIAA1239	-2.06349	-0.552514	53.9864	2.02e-13	6.11e-13
KIAA1257	4.67716	2.17507	314.681	2.09e-70	1.7e-68
KIAA1274	2.1312	5.43783	126.37	2.55e-29	2.06e-28
KIAA1370	-1.11323	4.4313	190.767	2.16e-43	4.02e-42
KIAA1407	1.04987	2.62416	73.5468	9.83e-18	3.96e-17
KIAA1462	-1.08684	4.83249	36.074	1.9e-09	4.43e-09
KIAA1524	1.71848	4.05766	205.134	1.58e-46	3.52e-45
KIAA1549	2.6952	5.09921	371.058	1.1e-82	1.56e-80
KIAA1644	-2.89624	2.1455	226.378	3.68e-51	1.1e-49
KIAA1683	-1.94417	1.35305	150.467	1.37e-34	1.51e-33
KIAA1737	-1.17537	5.27087	420.887	1.56e-93	3.59e-91
KIAA1755	1.2439	2.50102	49.4632	2.02e-12	5.73e-12
KIAA1958	1.02808	1.71611	59.5511	1.19e-14	3.93e-14
KIAA1984	1.75002	1.89291	42.495	7.09e-11	1.81e-10
KIF11	1.11231	5.78568	105.821	8.07e-25	5.05e-24
KIF12	1.26428	4.70088	33.2755	8e-09	1.78e-08
KIF13B	-1.02983	6.9164	94.5267	2.42e-22	1.3e-21
KIF14	2.43245	3.94284	270.54	8.66e-61	4.27e-59
KIF15	1.22159	4.48858	105.689	8.63e-25	5.39e-24
KIF18A	1.76559	3.62425	194.117	4.02e-44	7.79e-43
KIF18B	2.08136	4.26435	232.576	1.63e-52	5.19e-51
KIF1A	-1.84782	1.61517	20.0707	7.46e-06	1.34e-05
KIF20A	1.69368	4.94699	183.039	1.05e-41	1.77e-40
KIF20B	1.24944	4.96459	135.528	2.53e-31	2.31e-30
KIF21B	1.32684	5.03445	69.2326	8.75e-17	3.31e-16
KIF23	1.59555	5.00728	185.815	2.61e-42	4.57e-41
KIF24	1.47145	3.25178	146.46	1.03e-33	1.08e-32
KIF26B	4.31142	2.98177	169.758	8.36e-39	1.18e-37
KIF27	1.29071	1.80246	128.749	7.7e-30	6.39e-29
KIF2C	1.5775	5.35682	182.305	1.52e-41	2.55e-40
KIF3A	1.0195	3.74354	152.474	4.99e-35	5.6e-34
KIF4A	1.56994	5.48345	168.32	1.72e-38	2.35e-37
KIF4B	2.58499	-0.28614	162.662	2.96e-37	3.78e-36
KIF5A	-2.78639	-0.154413	122.965	1.42e-28	1.09e-27
KIF5C	-1.61682	1.22676	70.7724	4.01e-17	1.55e-16
KIF9	1.31327	3.36502	98.9494	2.59e-23	1.49e-22
KIFC1	1.30031	5.44479	136.927	1.25e-31	1.17e-30
KIFC2	1.35955	5.06284	57.6194	3.18e-14	1.02e-13
KIFC3	1.40182	4.09743	64.2654	1.09e-15	3.82e-15
KISS1	3.28777	-0.394234	71.4052	2.91e-17	1.14e-16
KITLG	-1.02073	5.40539	74.5858	5.81e-18	2.37e-17
KIT	-1.77568	3.59927	97.9217	4.35e-23	2.46e-22
KLB	-1.93337	0.272101	127.681	1.32e-29	1.08e-28
KLC3	4.28706	0.665897	143.292	5.07e-33	5.13e-32
KLC4	-1.05152	5.86252	112.862	2.31e-26	1.57e-25
KLF2	-1.0466	4.17612	56.1847	6.6e-14	2.06e-13
KLF4	-2.40969	6.84915	298.317	7.66e-67	5.12e-65
KLF7	1.4804	2.26347	74.0482	7.62e-18	3.1e-17
KLF9	-1.51923	5.19346	132.592	1.11e-30	9.75e-30
KLHDC8B	-1.26697	3.15478	112.96	2.2e-26	1.5e-25
KLHL17	1.9041	2.72367	155.506	1.09e-35	1.27e-34
KLHL29	1.51423	3.4502	75.7951	3.15e-18	1.31e-17
KLHL31	2.51981	0.999891	117.939	1.79e-27	1.29e-26
KLHL32	2.06373	1.24693	43.4422	4.37e-11	1.13e-10
KLHL35	4.42446	2.22871	187.287	1.24e-42	2.24e-41
KLHL6	-1.42207	3.14181	62.369	2.85e-15	9.8e-15
KLK10	6.071	5.76942	151.244	9.27e-35	1.03e-33
KLK11	3.99166	3.19272	75.5308	3.6e-18	1.49e-17
KLK12	3.95676	2.39396	52.4332	4.45e-13	1.32e-12
KLK15	-1.84718	0.405003	48.0166	4.23e-12	1.17e-11
KLK1	-1.43627	4.81473	46.6705	8.4e-12	2.28e-11
KLK6	11.6153	4.80236	224.972	7.44e-51	2.19e-49
KLK7	10.6943	2.81279	146.633	9.44e-34	9.89e-33
KLK8	10.177	2.11192	125.185	4.64e-29	3.69e-28
KLRB1	-1.98219	1.76577	115.719	5.48e-27	3.86e-26
KNDC1	2.02952	0.00214602	32.1618	1.42e-08	3.1e-08
KNG1	-1.59243	-0.363934	16.3658	5.22e-05	8.72e-05
KNTC1	1.27788	5.03544	155.5	1.09e-35	1.27e-34
KPNA2	1.45691	7.30793	194.149	3.95e-44	7.67e-43
KPNA7	1.1993	-0.476297	18.0353	2.17e-05	3.74e-05
KREMEN2	2.37608	1.09568	76.6515	2.04e-18	8.61e-18
KRT13	3.80888	-0.0635523	18.8686	1.4e-05	2.45e-05
KRT14	4.42545	2.59684	14.1561	0.000168251	0.000269111
KRT15	2.28063	2.78159	96.7464	7.88e-23	4.38e-22
KRT16	7.26935	2.25687	71.6826	2.53e-17	9.91e-17
KRT17	5.60403	4.89301	107.956	2.75e-25	1.76e-24
KRT20	-2.45678	8.88108	144.052	3.46e-33	3.53e-32
[truncated: 2,124 more rows]
