# Supplementary material for: A universal molecular prognostic score for gastrointestinal tumors
Source: NPJ Genom Med. 2021 Feb 4;6:6. doi: 10.1038/s41525-021-00172-1 (PMC7862603; doi:10.1038/s41525-021-00172-1)
Supplement: Supplementary file 3 — Supplementary Data 2 [file 41525_2021_172_MOESM3_ESM.xlsx]

## Sheet: mPS_colon_data_s2
Meta analysis
Study code	URL	Number of patients	Sample	Platform Manufacturer	Platform code	Reference PMID	Reference Detail
GSE14333	https://www.ncbi.nlm.nih.gov/geo/query/acc.cgi?acc=GSE14333	290	Primary colorectal tumor	Affymetrix	GPL570	19996206	Jorissen RN, Gibbs P, Christie M, Prakash S et al. Clin Cancer Res 2009 Dec 15;15(24):7642-7651.
GSE17536	https://www.ncbi.nlm.nih.gov/geo/query/acc.cgi?acc=GSE17536	177	Primary colorectal tumor	Affymetrix	GPL570	19914252	Smith JJ, Deane NG, Wu F, Merchant NB et al. Gastroenterology 2010 Mar;138(3):958-68.
GSE29623	https://www.ncbi.nlm.nih.gov/geo/query/acc.cgi?acc=GSE29623	65	Primary colorectal tumor	Affymetrix	GPL570	22362069	Chen DT, Hernandez JM, Shibata D, McCarthy SM et al. J Gastrointest Surg 2012 May;16(5):905-12.
GSE33113	https://www.ncbi.nlm.nih.gov/geo/query/acc.cgi?acc=GSE33113	90	Primary colorectal tumor	Affymetrix	GPL570	22056143	de Sousa E Melo F, Colak S, Buikhuisen J, Koster J et al. Cell Stem Cell 2011 Nov 4;9(5):476-85.
GSE37892	https://www.ncbi.nlm.nih.gov/geo/query/acc.cgi?acc=GSE37892	130	Primary colorectal tumor	Affymetrix	GPL570	22917480	Laibe S, Lagarde A, Ferrari A, Monges G et al. A seven-gene signature aggregates a subgroup of stage II colon cancers with stage III. OMICS 2012 Oct;16(10):560-5.
GSE38832	https://www.ncbi.nlm.nih.gov/geo/query/acc.cgi?acc=GSE38832	122	Primary colorectal tumor	Affymetrix	GPL570	25320007	Tripathi MK, Deane NG, Zhu J, An H et al. Nuclear factor of activated T-cell activity is associated with metastatic capacity in colon cancer. Cancer Res 2014 Dec 1;74(23):6947-57.
GSE72970	https://www.ncbi.nlm.nih.gov/geo/query/acc.cgi?acc=GSE72970	124	Primary colorectal tumor	Affymetrix	GPL570	28284171	Del Rio M, Mollevi C, Bibeau F, Vie N et al. Eur J Cancer 2017 May;76:68-75.
GSE87211	https://www.ncbi.nlm.nih.gov/geo/query/acc.cgi?acc=GSE87211	203	Primary colorectal tumor	Affymetrix	GPL13497	29119627	Hu Y, Gaedcke J, Emons G, Beissbarth T et al. Genes Chromosomes Cancer 2018 Mar;57(3):140-149.
Other data
Name	URL
TCGA-COAD	https://www.cbioportal.org/datasets
TCGA-STAD	https://www.cbioportal.org/datasets
GSE39582	https://www.ncbi.nlm.nih.gov/geo/query/acc.cgi?acc=GSE39582
GSE84437	https://www.ncbi.nlm.nih.gov/geo/query/acc.cgi?acc=GSE84437
