# Supplementary material for: A universal molecular prognostic score for gastrointestinal tumors
Source: NPJ Genom Med. 2021 Feb 4;6:6. doi: 10.1038/s41525-021-00172-1 (PMC7862603; doi:10.1038/s41525-021-00172-1)
Supplement: Supplementary file 4 — Supplementary Data 3 [file 41525_2021_172_MOESM4_ESM.xlsx]

## Sheet: mPS_colon_data_s3
	DEGs identified by the TCGABiolinks R package				Meta-analysis (random effects model) by meta R package
	logFC	PValue	FDR		HR	LCI (95%)	UCI (95%)	Pvalue	GeneName
ASPHD1	3.01209	3.46e-39	4.99e-38		0.7225	0.6105	0.8551	0.0002	ASPHD1		Abbreviations
BACE2	1.12869	1.55e-15	5.41e-15		0.8191	0.7071	0.9488	0.0078	BACE2
BMX	-2.84171	3.17e-38	4.3e-37		0.7708	0.658	0.9028	0.0012	BMX		logFC	log Fold Change
BTBD16	6.47589	2.71e-40	4.22e-39		0.809	0.6954	0.9413	0.0061	BTBD16		FDR	False Discovery Rate
C2	1.57699	3.8e-18	1.58e-17		1.304	1.1154	1.5244	0.0009	C2
CCNE1	1.88815	2.81e-32	2.74e-31		1.3544	1.1674	1.5714	< 0.0001	CCNE1		HR	Hazard Ratio
CCT2	1.0927	4.56e-45	9.43e-44		1.2445	1.0726	1.4438	0.0039	CCT2		LCI	Lower Confidence Interval
CD36	-2.07185	2.46e-18	1.03e-17		0.7584	0.6152	0.9351	0.0096	CD36		UCI	Upper Confidence Interval
CEP55	1.84196	3.37e-48	8.37e-47		1.2394	1.0661	1.441	0.0052	CEP55
CHAF1B	1.62343	1.21e-36	1.5e-35		1.2182	1.0506	1.4126	0.009	CHAF1B		(LCI = 0.9, UCI = 1.1 means that 95% confidence interval is 0.9 - 1.1)
CHRNA1	-1.46511	5.76e-12	1.59e-11		1.2372	1.0634	1.4394	0.0058	CHRNA1
CHRNA3	-1.78181	2.11e-14	6.85e-14		0.8127	0.7013	0.9417	0.0058	CHRNA3
CKMT2	4.2951	3.5e-12	9.76e-12		1.2408	1.0713	1.4372	0.004	CKMT2
CLSPN	1.74198	2.74e-24	1.67e-23		1.3049	1.0732	1.5866	0.0076	CLSPN
DDX21	1.31735	7.9e-47	1.78e-45		1.216	1.049	1.4095	0.0095	DDX21
EDAR	3.48654	3.18e-20	1.51e-19		0.8063	0.6956	0.9346	0.0043	EDAR
ENHO	-2.26786	2.63e-24	1.6e-23		0.7831	0.663	0.9251	0.004	ENHO
ETV5	1.5236	6.73e-14	2.1e-13		0.7917	0.6668	0.94	0.0077	ETV5
F2RL1	-1.09353	1.84e-32	1.81e-31		1.2318	1.063	1.4274	0.0056	F2RL1
F2RL2	2.20989	4.69e-19	2.07e-18		1.3116	1.1305	1.5217	0.0003	F2RL2
FAM83A	3.27304	2.41e-10	5.96e-10		0.786	0.6781	0.911	0.0014	FAM83A
FBL	1.0462	7.93e-31	7.03e-30		1.3105	1.1125	1.5437	0.0012	FBL
FKBP10	1.81785	9.2e-17	3.48e-16		0.7033	0.5603	0.8827	0.0024	FKBP10
GZMM	-1.52798	4.32e-14	1.37e-13		1.2694	1.0929	1.4744	0.0018	GZMM
HES6	1.75676	8.5e-21	4.16e-20		1.2225	1.0547	1.4169	0.0076	HES6
HPDL	1.38745	1.81e-10	4.51e-10		1.2937	1.0653	1.571	0.0094	HPDL
HYAL3	1.83632	2.4e-34	2.6e-33		1.3102	1.0933	1.57	0.0034	HYAL3
IGFL1	8.53163	4.05e-14	1.29e-13		0.8148	0.6988	0.95	0.0089	IGFL1
IL1RN	2.15059	4.38e-14	1.39e-13		0.8115	0.6996	0.9414	0.0058	IL1RN
INHBB	2.92963	9.06e-20	4.16e-19		0.6786	0.5058	0.9106	0.0098	INHBB
KIFC3	1.40182	1.09e-15	3.82e-15		0.7669	0.6601	0.891	0.0005	KIFC3
KLK10	6.071	9.27e-35	1.03e-33		0.7687	0.6626	0.8918	0.0005	KLK10
KLK15	-1.84718	4.23e-12	1.17e-11		1.2309	1.0603	1.429	0.0063	KLK15
KLK6	11.6153	7.44e-51	2.19e-49		0.7129	0.5868	0.8662	0.0007	KLK6
KLRB1	-1.98219	5.48e-27	3.86e-26		1.2457	1.075	1.4435	0.0035	KLRB1
KRT5	5.33156	2.73e-08	5.88e-08		0.7654	0.6362	0.9209	0.0046	KRT5
LEMD1	8.8568	4.79e-43	8.78e-42		0.748	0.6096	0.9177	0.0054	LEMD1
LGR4	-1.0816	2e-31	1.84e-30		1.2679	1.0937	1.4698	0.0016	LGR4
LRRC31	-1.6095	4.26e-23	2.41e-22		1.235	1.0653	1.4318	0.0051	LRRC31
LTB	-1.10206	3.53e-12	9.84e-12		1.2182	1.0516	1.4112	0.0085	LTB
LYAR	1.66234	1.12e-54	4.05e-53		1.2322	1.0625	1.429	0.0058	LYAR
LYPD6	1.17615	1.06e-11	2.85e-11		1.3104	1.1307	1.5187	0.0003	LYPD6
MAGEA11	8.09198	6.82e-08	1.43e-07		1.2384	1.0648	1.4403	0.0055	MAGEA11
MYC	2.00834	1.51e-35	1.75e-34		1.3043	1.0783	1.5777	0.0062	MYC
PCDHB16	1.22385	1.14e-05	2.01e-05		0.6569	0.4815	0.8961	0.008	PCDHB16
PER3	-1.54165	4.28e-23	2.43e-22		0.8077	0.6965	0.9367	0.0047	PER3
PHYHD1	-1.23565	2.85e-11	7.48e-11		0.7139	0.6053	0.8421	< 0.0001	PHYHD1
PID1	-1.65817	4.06e-21	2.02e-20		1.2228	1.0548	1.4176	0.0076	PID1
PINK1	-1.38604	1.65e-66	1.08e-64		0.7973	0.6831	0.9306	0.0041	PINK1
PLA2G16	1.11594	8.95e-09	1.99e-08		0.8063	0.69	0.9421	0.0067	PLA2G16
PLAGL2	1.27487	9.12e-15	3.03e-14		1.2845	1.1078	1.4893	0.0009	PLAGL2
PLOD3	1.1462	5.02e-32	4.82e-31		0.8102	0.6978	0.9408	0.0058	PLOD3
PRMT1	1.00464	1.19e-27	8.74e-27		1.2251	1.0566	1.4205	0.0072	PRMT1
PRSS53	1.42226	1.64e-20	7.86e-20		0.808	0.6944	0.9402	0.0058	PRSS53
RBL1	1.56328	8.08e-30	6.7e-29		1.2841	1.1073	1.4891	0.0009	RBL1
RIOK3	-1.32239	3.3e-47	7.64e-46		0.8066	0.6962	0.9345	0.0042	RIOK3
S100A11	1.98322	3.89e-64	2.3e-62		0.8003	0.6803	0.9414	0.0072	S100A11
S100B	-2.36379	2.15e-48	5.41e-47		1.2217	1.053	1.4175	0.0082	S100B
SCEL	1.76743	0.000913024	0.00136908		0.7016	0.6046	0.8141	< 0.0001	SCEL
SCG2	-1.90202	3.51e-21	1.76e-20		0.6845	0.5205	0.9001	0.0067	SCG2
SERPINA7	4.51567	2.51e-09	5.79e-09		1.3495	1.0842	1.6797	0.0073	SERPINA7
SERPINB7	6.36595	4.19e-12	1.16e-11		0.7977	0.6855	0.9283	0.0035	SERPINB7
SIAE	-1.43132	2.01e-41	3.34e-40		1.2415	1.0589	1.4556	0.0077	SIAE
SLC5A6	1.79248	8.91e-32	8.43e-31		1.2191	1.052	1.4128	0.0085	SLC5A6
ST6GALNAC3	-1.03985	2e-11	5.29e-11		0.78	0.6726	0.9046	0.001	ST6GALNAC3
TESK2	-1.40065	1.01e-55	3.79e-54		1.2681	1.0793	1.49	0.0039	TESK2
TLX1	4.62522	4.25e-35	4.79e-34		1.2872	1.1013	1.5045	0.0015	TLX1
TM4SF1	1.38638	9.51e-18	3.84e-17		0.7519	0.6482	0.8723	0.0002	TM4SF1
TM4SF4	2.36902	4.59e-05	7.71e-05		0.7594	0.624	0.9242	0.006	TM4SF4
TNNC2	1.19904	0.000235387	0.000371586		1.2479	1.0546	1.4766	0.0099	TNNC2
TTC9	2.18046	5.35e-23	3.01e-22		0.8135	0.7017	0.9431	0.0062	TTC9
TYRP1	-1.33132	4.11e-09	9.33e-09		0.7453	0.6052	0.9178	0.0057	TYRP1
UBXN11	1.24756	3.32e-24	2.01e-23		1.2807	1.1045	1.485	0.0011	UBXN11
ULBP2	5.73234	4.4e-44	8.48e-43		0.7989	0.6893	0.9259	0.0029	ULBP2
URB2	1.24708	1.14e-48	2.9e-47		1.237	1.0634	1.439	0.0058	URB2
VLDLR	-1.30593	9.17e-13	2.66e-12		0.7263	0.5699	0.9256	0.0097	VLDLR
ZNF121	1.86487	4.1e-36	4.94e-35		1.2458	1.0593	1.4651	0.0079	ZNF121
